# Supplementary material for: Genetic and phylogenetic uncoupling of structure and function in human transmodal cortex
Source: Nat Commun. 2022 May 9;13:2341. doi: 10.1038/s41467-022-29886-1 (PMC9085871; doi:10.1038/s41467-022-29886-1)
Supplement: Supplementary file 5 — Source Data [file 41467_2022_29886_MOESM5_ESM.xlsx]

## Sheet: f1a1
1.5543,1.4485,1.538,1.4264,1.4112,1.5944,1.7802,1.4163,1.4636,1.5573,1.5729,1.6941,1.7429,1.6727,1.672,1.5471,1.4897,1.4688,1.4692,1.6422,1.4048,1.4229,1.4388,1.5839,1.4894,1.3143,1.3241,1.3341,1.4361,1.2422,1.2885,1.4233,1.4211,1.4569,1.3775,1.4885,1.3894,1.4628,1.3688,1.4349,1.3499,1.3296,1.3843,1.5465,1.3045,1.2695,1.3546,1.2859,1.2898,1.248,1.378,1.3021,1.3243,1.198,1.2534,1.2181,1.3233,1.211…
1.5786,1.4858,1.5469,1.4976,1.4925,1.5465,1.7782,1.437,1.5236,1.6342,1.6208,1.6324,1.784,1.5593,1.6488,1.606,1.4868,1.5622,1.516,1.6834,1.5525,1.5544,1.4519,1.5885,1.5505,1.4579,1.4294,1.4011,1.5086,1.4029,1.4131,1.5265,1.5263,1.5738,1.487,1.5979,1.4465,1.5834,1.4909,1.4883,1.4797,1.4322,1.4983,1.5412,1.4877,1.4126,1.5229,1.4412,1.4257,1.5117,1.5002,1.4468,1.4937,1.387,1.4595,1.3933,1.5289,1.3729…
1.6305,1.5337,1.5924,1.5818,1.5852,1.5735,1.8168,1.4894,1.6043,1.7247,1.7013,1.6528,1.849,1.5595,1.6922,1.6934,1.5401,1.6789,1.592,1.7593,1.7071,1.6874,1.5067,1.6413,1.6362,1.6018,1.5441,1.4853,1.6092,1.5561,1.5414,1.6639,1.6617,1.7123,1.593,1.721,1.5365,1.7167,1.6121,1.5896,1.6066,1.5424,1.6441,1.6171,1.6642,1.55,1.7131,1.5962,1.5591,1.7492,1.6537,1.5985,1.6608,1.5576,1.6506,1.5459,1.7519,1.5151…
1.679,1.5778,1.6459,1.6645,1.6767,1.628,1.8643,1.5498,1.6922,1.8106,1.7919,1.7092,1.914,1.6032,1.7656,1.7903,1.6108,1.8001,1.6781,1.8278,1.854,1.8084,1.5723,1.7142,1.7276,1.7339,1.6525,1.5616,1.7103,1.6859,1.6506,1.7966,1.7937,1.8391,1.6754,1.8258,1.6248,1.834,1.71,1.692,1.7093,1.6344,1.7778,1.7125,1.8216,1.6643,1.8765,1.7416,1.6719,1.9358,1.8059,1.7277,1.814,1.6905,1.8052,1.6607,1.9374,1.6242,1.…
1.7155,1.6135,1.6971,1.7375,1.7594,1.691,1.9075,1.6088,1.7789,1.8839,1.8808,1.7824,1.9706,1.665,1.8515,1.8861,1.6839,1.9127,1.7649,1.8784,1.9827,1.9121,1.6368,1.7941,1.8153,1.8473,1.7464,1.6219,1.8006,1.7871,1.7338,1.9069,1.9065,1.9415,1.7327,1.9058,1.6995,1.9283,1.7796,1.7774,1.7833,1.7014,1.8863,1.8039,1.9543,1.7509,1.9967,1.8707,1.7586,2.068,1.9387,1.8254,1.946,1.7825,1.9189,1.7413,2.0698,1.70…
1.7437,1.6423,1.7436,1.7989,1.8303,1.7534,1.9441,1.663,1.8593,1.9451,1.9624,1.8609,2.0188,1.7315,1.9383,1.9746,1.7522,2.0091,1.847,1.9136,2.0875,1.9977,1.6954,1.8735,1.8948,1.9401,1.8238,1.6671,1.8766,1.8619,1.793,1.9904,1.9971,2.0185,1.7728,1.9655,1.7604,2.002,1.827,1.8433,1.8349,1.7482,1.9722,1.884,2.063,1.8138,2.0785,1.9815,1.823,2.1566,2.0456,1.8946,2.0552,1.8414,2.0003,1.8006,2.1572,1.7511,2…
1.7714,1.6681,1.787,1.8509,1.8911,1.8119,1.9778,1.7124,1.932,1.9995,2.0352,1.9368,2.0628,1.7951,2.0178,2.0532,1.814,2.086,1.9223,1.9407,2.1678,2.0675,1.7478,1.9482,1.9653,2.0151,1.8875,1.702,1.9397,1.9176,1.8351,2.051,2.0692,2.0765,1.8065,2.0134,1.8104,2.0616,1.863,1.8924,1.8741,1.7841,2.0407,1.9505,2.1523,1.8615,2.1351,2.0758,1.8726,2.2178,2.1271,1.9439,2.144,1.8805,2.0608,1.8489,2.2164,1.7884,2…
1.8049,1.6963,1.8313,1.8993,1.9472,1.8675,2.0137,1.7608,1.999,2.053,2.1003,2.0062,2.1088,1.8531,2.0849,2.1232,1.8708,2.1444,1.992,1.9675,2.227,2.1261,1.7972,2.017,2.0293,2.079,1.9445,1.7343,1.9946,1.9649,1.8703,2.0973,2.1294,2.1253,1.8436,2.0586,1.8533,2.1159,1.8984,1.9293,1.9116,1.8179,2.0965,2.0031,2.2289,1.9042,2.1784,2.158,1.9155,2.2664,2.1892,1.9846,2.2182,1.9139,2.1092,1.8923,2.2611,1.8241,…
1.8467,1.7344,1.8813,1.9522,2.0067,1.9257,2.0584,1.8149,2.0648,2.1101,2.1606,2.0694,2.1631,1.9095,2.1387,2.1878,1.9284,2.1888,2.0602,2.0016,2.2716,2.18,1.851,2.082,2.0916,2.1407,2.0043,1.7738,2.0485,2.0152,1.9101,2.1406,2.186,2.1756,1.8928,2.1099,1.8956,2.1748,1.9428,1.9624,1.9569,1.8585,2.1457,2.0456,2.3006,1.9526,2.2161,2.2343,1.9609,2.3127,2.2411,2.0266,2.2849,1.954,2.1518,1.9348,2.2971,1.8692…
1.901,1.7934,1.945,2.0207,2.0796,1.9957,2.1207,1.885,2.1362,2.1751,2.221,2.133,2.2324,1.9747,2.1835,2.2531,1.9974,2.2266,2.1345,2.0525,2.3107,2.238,1.9203,2.1494,2.1597,2.2108,2.0785,1.833,2.111,2.0798,1.9662,2.1947,2.2504,2.2386,1.9629,2.1766,1.9496,2.2487,2.0073,2.0053,2.0209,1.9169,2.1983,2.0891,2.3755,2.0174,2.2552,2.3118,2.0203,2.364,2.2935,2.0793,2.3507,2.0128,2.1963,1.9839,2.3283,1.9333,2.…
1.9808,1.8889,2.0369,2.1191,2.1773,2.0905,2.214,1.9848,2.2206,2.2562,2.2887,2.2083,2.3237,2.0645,2.2292,2.3274,2.0921,2.2678,2.2244,2.1333,2.3552,2.3093,2.019,2.2292,2.2431,2.3006,2.1786,1.9272,2.194,2.1699,2.0522,2.2778,2.3389,2.326,2.0637,2.2695,2.0348,2.3483,2.1062,2.0778,2.1179,2.0092,2.2702,2.152,2.462,2.1108,2.3086,2.3968,2.1089,2.4278,2.3582,2.1544,2.4211,2.1026,2.2572,2.0553,2.3646,2.026,…
2.1132,2.0415,2.1797,2.2658,2.3118,2.2246,2.3585,2.1305,2.3263,2.3684,2.3732,2.309,2.4474,2.1961,2.2894,2.4217,2.2281,2.3231,2.3399,2.2616,2.4158,2.4032,2.1622,2.3339,2.3524,2.4203,2.3154,2.0735,2.3115,2.2966,2.1828,2.4125,2.4721,2.4505,2.2062,2.3993,2.1758,2.483,2.2573,2.2031,2.2653,2.1547,2.3814,2.2578,2.5678,2.2456,2.3974,2.4943,2.2438,2.5129,2.448,2.2671,2.5,2.2352,2.3548,2.1699,2.4258,2.1574…

## Sheet: f1a2
0,1.1669,0.75675,0.40634,0.85079,1.3413,1.1625,1.3976,1.4244,1.3128,1.4071,0.98394,0.9012,1.6681,0.36828,1.447,0.79319,0.57903,1.1881,0.83182,1.0315,1.1328,1.1112,0.75425,1.0096,1.1787,0.79181,1.1147,0.33149,1.0012,0.52188,0.71101,1.4797,1.2008,1.4432,1.4739,0.99012,1.0501,1.69,0.42415,1.0557,1.4688,0.93051,1.078,0.95171,1.4413,0.85724,1.0621,0.85497,0.83401,1.3681,0.63164,0.31352,0.36564,0.30325…
1.1669,0,0.61795,0.31814,0.54663,0.89565,0.80504,0.92542,1.095,0.98032,1.0007,0.62025,0.68536,1.175,0.31247,1.1572,0.87758,0.38091,0.78078,0.54165,0.70113,0.81852,1.1291,0.52435,0.65661,0.98983,0.63132,0.79697,0.31207,0.82994,0.41493,0.49165,1.0562,0.83338,1.1069,1.0068,0.6378,0.7826,1.2039,0.32037,1.074,1.2444,0.63936,0.69823,0.63745,1.109,0.8851,0.77113,0.59516,0.55695,0.88786,0.50769,0.35272,0…
0.75675,0.61795,0,0.93821,1.0581,0.85041,0.50377,0.84732,0.89681,0.99211,0.86567,0.6708,1.1288,0.80709,0.96629,0.94614,0.41177,0.39576,1.0014,1.0715,1.1451,0.48723,0.61362,0.89967,0.93423,0.52025,0.45062,1.2242,0.74104,1.0561,0.89101,1.0762,0.97541,0.55635,0.96847,0.83607,0.64576,1.1398,0.78531,0.89089,0.58631,0.91682,0.42053,1.0092,1.1445,1.0642,0.44767,0.50078,0.93441,0.839,1.0061,1.0337,0.2408…
0.40634,0.31814,0.93821,0,1.0045,0.53275,0.3142,0.52666,0.4513,0.55616,0.4917,0.53602,0.86431,0.41361,1.1427,0.45757,0.15561,0.44445,0.72995,1.036,0.89634,0.22194,0.22558,0.83895,0.74084,0.29086,0.37922,0.85165,0.84505,0.63505,0.915,1.2061,0.54859,0.30503,0.49384,0.44381,0.49697,0.76234,0.35905,1.2257,0.21237,0.40834,0.27994,0.81593,0.9817,0.55701,0.18132,0.2615,0.79698,0.78513,0.64321,1.0582,0.2…
0.85079,0.54663,1.0581,1.0045,0,1.213,0.65262,1.1628,1.0175,1.1392,1.0691,0.99652,1.3285,0.88397,0.81894,0.98976,0.31855,0.48162,1.705,2.0185,1.9997,0.55894,0.47036,1.3325,1.5216,0.50742,0.53004,1.5439,0.5497,1.0322,0.92161,1.5806,1.2587,0.68762,1.0738,1.0246,0.94538,1.3379,0.82291,1.0083,0.45326,0.88247,0.48552,1.7946,1.9681,1.1959,0.33166,0.57846,1.4038,1.4049,1.5126,1.0431,0.14205,0.52412,0.38…
1.3413,0.89565,0.85041,0.53275,1.213,0,1.3046,1.9451,1.6425,1.5565,1.6551,1.208,1.1087,1.5168,0.44284,1.6047,0.69419,0.63231,1.7481,1.1774,1.4429,1.1582,1.002,0.9766,1.3261,0.88772,0.7687,1.3561,0.3689,1.0951,0.60719,0.96882,2.0747,1.3329,1.6948,1.6961,1.1933,1.2608,1.5541,0.54276,0.96778,1.5449,0.91682,1.5848,1.3194,1.7044,0.74258,1.1102,1.1725,1.0772,1.8902,0.75487,0.23791,0.40074,0.30205,0.230…
1.1625,0.80504,0.50377,0.3142,0.65262,1.3046,0,1.3554,1.1903,1.0442,1.2786,1.1611,0.67487,1.2954,0.27401,1.1139,0.69692,0.74526,0.99865,0.63803,0.78503,1.2057,0.93545,0.54954,0.80822,0.89667,0.75576,0.79949,0.26233,0.70361,0.40483,0.52642,1.2171,1.6019,1.1272,1.3684,1.1087,0.78151,1.4073,0.30892,0.88868,1.1275,1.1971,0.89976,0.71544,1.0727,0.75568,1.0582,0.65845,0.64594,1.0883,0.46588,0.29674,0.3…
1.3976,0.92542,0.84732,0.52666,1.1628,1.9451,1.3554,0,1.6457,1.5746,1.6536,1.2755,1.1026,1.6342,0.4455,1.629,0.71566,0.65246,1.6662,1.1443,1.3991,1.1912,1.0531,0.94876,1.2739,0.94237,0.77234,1.3464,0.3738,1.1192,0.62821,0.96843,1.9271,1.3719,1.7028,1.7426,1.2385,1.2943,1.6795,0.55002,1.0075,1.5987,0.95853,1.5515,1.2883,1.7382,0.78236,1.1069,1.1154,1.028,1.7748,0.76117,0.25886,0.4128,0.31332,0.227…
1.4244,1.095,0.89681,0.4513,1.0175,1.6425,1.1903,1.6457,0,1.6683,1.6688,1.0603,1.126,1.7278,0.40483,1.8374,0.92782,0.54811,1.5275,1.0021,1.3015,1.2023,1.3329,0.90202,1.179,1.019,0.75122,1.3603,0.36845,1.2629,0.59062,0.83248,1.9007,1.2623,1.9544,1.7212,1.0612,1.3334,1.7792,0.49308,1.2899,1.8802,0.89578,1.344,1.1578,1.8759,0.98526,1.1494,1.0754,0.94398,1.6849,0.75356,0.31293,0.37227,0.29917,0.26588…
1.3128,0.98032,0.99211,0.55616,1.1392,1.5565,1.0442,1.5746,1.6683,0,1.584,1.0706,1.3534,1.5397,0.50797,1.7695,0.78512,0.52806,1.4943,1.1431,1.4183,1.057,1.1625,0.99036,1.2519,0.91257,0.67841,1.4946,0.41859,1.3151,0.65013,0.95895,1.8058,1.1513,1.7468,1.6703,1.0993,1.4776,1.5846,0.58801,1.1324,1.786,0.79606,1.3989,1.2992,1.8793,0.85566,1.0173,1.1549,1.0071,1.6628,0.8252,0.26038,0.39713,0.31958,0.28…
1.4071,1.0007,0.86567,0.4917,1.0691,1.6551,1.2786,1.6536,1.6688,1.584,0,1.21,1.1186,1.7647,0.43125,1.6142,0.783,0.61011,1.4806,1.0401,1.2874,1.2049,1.1474,0.89843,1.2001,0.96507,0.81697,1.3525,0.36032,1.1499,0.60298,0.86926,1.7681,1.3491,1.6622,1.9577,1.1946,1.2655,1.8294,0.50258,1.0902,1.6491,0.97054,1.3511,1.1815,1.7162,0.85904,1.1146,1.0401,0.97768,1.6671,0.73665,0.28798,0.39297,0.30564,0.2587…
0.98394,0.62025,0.6708,0.53602,0.99652,1.208,1.1611,1.2755,1.0603,1.0706,1.21,0,0.94672,1.1284,0.4624,0.98319,0.43588,0.75453,1.1562,0.96716,1.0304,0.91595,0.65773,0.78566,1.0435,0.69331,0.70744,1.002,0.38439,0.74893,0.58201,0.79496,1.1551,1.117,1.0512,1.3168,1.4867,0.96305,1.1559,0.53744,0.60684,0.93931,0.9855,1.1206,0.9964,1.0483,0.51989,0.78826,0.80992,0.88184,1.1777,0.60685,0.22151,0.39298,0.…
0.9012,0.68536,1.1288,0.86431,1.3285,1.1087,0.67487,1.1026,1.126,1.3534,1.1186,0.94672,0,1.0176,0.78506,1.1651,0.45412,0.45394,1.3215,1.3498,1.4332,0.64925,0.68385,1.1216,1.1826,0.61198,0.50533,1.4762,0.59126,1.1306,0.8442,1.2111,1.2698,0.72067,1.2204,1.1015,0.88133,1.5027,0.98604,0.87291,0.66841,1.112,0.52737,1.3289,1.4253,1.3109,0.51566,0.65335,1.1883,1.0687,1.3106,0.95663,0.19047,0.47306,0.385…
1.6681,1.175,0.80709,0.41361,0.88397,1.5168,1.2954,1.6342,1.7278,1.5397,1.7647,1.1284,1.0176,0,0.37767,1.7665,0.90363,0.61348,1.2822,0.85347,1.1114,1.353,1.3179,0.78449,1.0762,1.2053,0.80919,1.2315,0.33321,1.1608,0.55184,0.7286,1.7109,1.3921,1.7202,1.7773,1.1039,1.1808,2.4628,0.42377,1.2549,1.8211,1.0236,1.1423,0.99134,1.7046,0.98226,1.2083,0.91416,0.85535,1.5243,0.68313,0.31511,0.37906,0.30236,0…
0.36828,0.31247,0.96629,1.1427,0.81894,0.44284,0.27401,0.4455,0.40483,0.50797,0.43125,0.4624,0.78506,0.37767,0,0.41904,0.16361,0.36653,0.58673,0.85104,0.75536,0.22657,0.22876,0.78388,0.64759,0.25841,0.31053,0.73679,0.92599,0.64148,0.8473,0.93035,0.47714,0.27682,0.44532,0.39223,0.46378,0.69998,0.33196,1.1191,0.22397,0.38216,0.23907,0.65014,0.81059,0.50027,0.18228,0.24347,0.70175,0.66067,0.53784,0.…
1.447,1.1572,0.94614,0.45757,0.98976,1.6047,1.1139,1.629,1.8374,1.7695,1.6142,0.98319,1.1651,1.7665,0.41904,0,1.0683,0.4993,1.4347,0.96761,1.2851,1.1857,1.4855,0.90174,1.1731,1.0345,0.72742,1.3753,0.36681,1.3614,0.58742,0.82268,1.914,1.2072,1.9348,1.6644,0.99033,1.3776,1.8096,0.4848,1.487,2.3687,0.83436,1.2693,1.1313,2.1379,1.0702,1.1362,1.0588,0.91687,1.6235,0.77815,0.29648,0.39243,0.30103,0.318…
0.79319,0.87758,0.41177,0.15561,0.31855,0.69419,0.69692,0.71566,0.92782,0.78512,0.783,0.43588,0.45412,0.90363,0.16361,1.0683,0,0.28686,0.51827,0.29389,0.4479,0.83946,1.4996,0.33672,0.42236,0.75607,0.44003,0.49806,0.18063,0.67444,0.23025,0.24811,0.78652,0.76046,0.92511,0.79118,0.44705,0.54541,0.97891,0.15571,1.5885,1.1455,0.56737,0.44693,0.36746,0.8649,1.2404,0.79721,0.39961,0.32551,0.616,0.32099,…
0.57903,0.38091,0.39576,0.44445,0.48162,0.63231,0.74526,0.65246,0.54811,0.52806,0.61011,0.75453,0.45394,0.61348,0.36653,0.4993,0.28686,0,0.56479,0.45799,0.49985,0.57538,0.38123,0.40678,0.51468,0.4951,0.56073,0.46034,0.37572,0.39682,0.44212,0.42321,0.57422,0.67872,0.53714,0.65567,0.70823,0.4513,0.64521,0.41112,0.35091,0.49152,1.0102,0.5311,0.46161,0.51868,0.31419,0.49427,0.40115,0.45585,0.56476,0.…
1.1881,0.78078,1.0014,0.72995,1.705,1.7481,0.99865,1.6662,1.5275,1.4943,1.4806,1.1562,1.3215,1.2822,0.58673,1.4347,0.51827,0.56479,0,1.7487,1.9281,0.86412,0.78048,1.2274,1.594,0.74292,0.69304,1.6255,0.44176,1.1315,0.79768,1.3496,1.8183,1.0447,1.5633,1.4821,1.1342,1.4558,1.2581,0.73986,0.74254,1.3194,0.69727,2.2599,1.8817,1.6807,0.56408,0.87046,1.4361,1.321,2.0758,0.91772,0.19054,0.45982,0.32706,0…
0.83182,0.54165,1.0715,1.036,2.0185,1.1774,0.63803,1.1443,1.0021,1.1431,1.0401,0.96716,1.3498,0.85347,0.85104,0.96761,0.29389,0.45799,1.7487,0,2.0181,0.53001,0.46298,1.28,1.4582,0.48712,0.52495,1.5697,0.5732,1.0177,0.96948,1.6833,1.2219,0.65598,1.0617,0.98985,0.93214,1.3555,0.78569,1.0336,0.44363,0.85773,0.44379,1.8744,2.1693,1.1785,0.33668,0.56396,1.4189,1.3392,1.476,1.0601,0.14062,0.53002,0.384…
1.0315,0.70113,1.1451,0.89634,1.9997,1.4429,0.78503,1.3991,1.3015,1.4183,1.2874,1.0304,1.4332,1.1114,0.75536,1.2851,0.4479,0.49985,1.9281,2.0181,0,0.70226,0.66063,1.3013,1.582,0.6231,0.60889,1.7365,0.51773,1.1937,0.90635,1.5449,1.5667,0.84089,1.371,1.2563,1.0157,1.5023,1.0544,0.89534,0.6371,1.1563,0.57659,1.9142,2.0641,1.5681,0.47771,0.72617,1.4538,1.3651,1.8069,1.0427,0.16681,0.49675,0.35254,0.2…
1.1328,0.81852,0.48723,0.22194,0.55894,1.1582,1.2057,1.1912,1.2023,1.057,1.2049,0.91595,0.64925,1.353,0.22657,1.1857,0.83946,0.57538,0.86412,0.53001,0.70226,0,1.0957,0.5856,0.76406,0.9092,0.6903,0.75911,0.23511,0.75547,0.34636,0.41937,1.1704,1.2551,1.144,1.2702,0.91651,0.75695,1.4585,0.25336,1.039,1.2199,1.0103,0.75835,0.6146,1.098,0.87599,1.4387,0.66858,0.60716,1.0216,0.41336,0.31586,0.27937,0.2…
1.1112,1.1291,0.61362,0.22558,0.47036,1.002,0.93545,1.0531,1.3329,1.1625,1.1474,0.65773,0.68385,1.3179,0.22876,1.4855,1.4996,0.38123,0.78048,0.46298,0.66063,1.0957,0,0.47985,0.62919,0.96535,0.57938,0.76209,0.23219,0.97426,0.33044,0.39033,1.1496,1.026,1.3513,1.1465,0.66525,0.81647,1.4224,0.22691,1.9267,1.6613,0.73591,0.67426,0.56402,1.2817,1.5515,1.0352,0.58961,0.48538,0.91902,0.45799,0.37776,0.26…
0.75425,0.52435,0.89967,0.83895,1.3325,0.9766,0.54954,0.94876,0.90202,0.99036,0.89843,0.78566,1.1216,0.78449,0.78388,0.90174,0.33672,0.40678,1.2274,1.28,1.3013,0.5856,0.47985,0,1.2684,0.48674,0.48791,1.1871,0.56164,0.89817,0.75815,1.1246,1.0589,0.59638,0.93376,0.88576,0.76215,1.122,0.74354,0.86468,0.46298,0.82528,0.41333,1.2413,1.2981,1.0372,0.34998,0.58916,1.3836,1.1931,1.1945,0.86195,0.16158,0.…
1.0096,0.65661,0.93423,0.74084,1.5216,1.3261,0.80822,1.2739,1.179,1.2519,1.2001,1.0435,1.1826,1.0762,0.64759,1.1731,0.42236,0.51468,1.594,1.4582,1.582,0.76406,0.62919,1.2684,0,0.63403,0.64128,1.3661,0.46087,0.99287,0.76576,1.1938,1.3908,0.85209,1.218,1.2018,1.0041,1.2525,1.0389,0.74995,0.60317,1.0685,0.60586,1.5806,1.5312,1.3338,0.45143,0.76023,1.3264,1.4672,1.5721,0.85664,0.17524,0.46558,0.34987…
1.1787,0.98983,0.52025,0.29086,0.50742,0.88772,0.89667,0.94237,1.019,0.91257,0.96507,0.69331,0.61198,1.2053,0.25841,1.0345,0.75607,0.4951,0.74292,0.48712,0.6231,0.9092,0.96535,0.48674,0.63403,0,0.67823,0.7083,0.25824,0.69538,0.37455,0.44372,0.97311,0.93344,1.0064,1.0029,0.68687,0.71695,1.2866,0.30924,0.89162,1.0824,0.76696,0.66252,0.56628,0.97199,0.76911,0.85249,0.56227,0.54354,0.85146,0.44503,0.…
0.79181,0.63132,0.45062,0.37922,0.53004,0.7687,0.75576,0.77234,0.75122,0.67841,0.81697,0.70744,0.50533,0.80919,0.31053,0.72742,0.44003,0.56073,0.69304,0.52495,0.60889,0.6903,0.57938,0.48791,0.64128,0.67823,0,0.62063,0.33431,0.53861,0.44124,0.47109,0.7649,0.75701,0.72987,0.82325,0.66313,0.58272,0.86933,0.35846,0.54116,0.71654,0.69571,0.6465,0.57259,0.71796,0.47518,0.66307,0.52324,0.57021,0.74699,0…
1.1147,0.79697,1.2242,0.85165,1.5439,1.3561,0.79949,1.3464,1.3603,1.4946,1.3525,1.002,1.4762,1.2315,0.73679,1.3753,0.49806,0.46034,1.6255,1.5697,1.7365,0.75911,0.76209,1.1871,1.3661,0.7083,0.62063,0,0.535,1.3842,0.8731,1.416,1.5933,0.86785,1.4666,1.3525,0.99956,1.6186,1.2007,0.88743,0.74268,1.305,0.60032,1.6067,1.7508,1.632,0.55528,0.75808,1.3118,1.1927,1.6602,1.0471,0.19859,0.47003,0.34052,0.278…
0.33149,0.31207,0.74104,0.84505,0.5497,0.3689,0.26233,0.3738,0.36845,0.41859,0.36032,0.38439,0.59126,0.33321,0.92599,0.36681,0.18063,0.37572,0.44176,0.5732,0.51773,0.23511,0.23219,0.56164,0.46087,0.25824,0.33431,0.535,0,0.4847,0.89695,0.70448,0.39666,0.26827,0.37405,0.35172,0.38971,0.54255,0.31506,0.89113,0.23365,0.33878,0.26717,0.48089,0.55979,0.39518,0.20344,0.25993,0.51577,0.5128,0.415,0.7033,…
1.0012,0.82994,1.0561,0.63505,1.0322,1.0951,0.70361,1.1192,1.2629,1.3151,1.1499,0.74893,1.1306,1.1608,0.64148,1.3614,0.67444,0.39682,1.1315,1.0177,1.1937,0.75547,0.97426,0.89817,0.99287,0.69538,0.53861,1.3842,0.4847,0,0.70384,0.97666,1.3224,0.78495,1.3488,1.159,0.75692,1.2652,1.1814,0.67382,0.95267,1.3871,0.5581,1.0935,1.1439,1.4724,0.73763,0.74547,0.97145,0.84613,1.2141,0.88343,0.26666,0.38673,0…
0.52188,0.41493,0.89101,0.915,0.92161,0.60719,0.40483,0.62821,0.59062,0.65013,0.60298,0.58201,0.8442,0.55184,0.8473,0.58742,0.23025,0.44212,0.79768,0.96948,0.90635,0.34636,0.33044,0.75815,0.76576,0.37455,0.44124,0.8731,0.89695,0.70384,0,1.0426,0.66918,0.40915,0.63521,0.57527,0.56058,0.80775,0.51885,0.97576,0.31455,0.54224,0.37657,0.84186,0.94433,0.66831,0.25921,0.38594,0.74008,0.7712,0.71518,0.91…
0.71101,0.49165,1.0762,1.2061,1.5806,0.96882,0.52642,0.96843,0.83248,0.95895,0.86926,0.79496,1.2111,0.7286,0.93035,0.82268,0.24811,0.42321,1.3496,1.6833,1.5449,0.41937,0.39033,1.1246,1.1938,0.44372,0.47109,1.416,0.70448,0.97666,1.0426,0,1.0259,0.57104,0.88698,0.8254,0.80905,1.2269,0.66037,1.2135,0.36922,0.7286,0.41131,1.4897,1.6862,1.004,0.28194,0.4608,1.2214,1.1514,1.2022,1.116,0.15081,0.6067,0.…
1.4797,1.0562,0.97541,0.54859,1.2587,2.0747,1.2171,1.9271,1.9007,1.8058,1.7681,1.1551,1.2698,1.7109,0.47714,1.914,0.78652,0.57422,1.8183,1.2219,1.5667,1.1704,1.1496,1.0589,1.3908,0.97311,0.7649,1.5933,0.39666,1.3224,0.66918,1.0259,0,1.3016,2.0287,1.8466,1.1818,1.4964,1.7481,0.5685,1.1217,1.8898,0.87299,1.6315,1.4221,2.0919,0.83594,1.1239,1.2701,1.1231,2.0963,0.8442,0.26046,0.40508,0.31002,0.26765…
1.2008,0.83338,0.55635,0.30503,0.68762,1.3329,1.6019,1.3719,1.2623,1.1513,1.3491,1.117,0.72067,1.3921,0.27682,1.2072,0.76046,0.67872,1.0447,0.65598,0.84089,1.2551,1.026,0.59638,0.85209,0.93344,0.75701,0.86785,0.26827,0.78495,0.40915,0.57104,1.3016,0,1.2099,1.4575,1.1163,0.83414,1.5116,0.32637,0.97291,1.2236,1.1761,0.94476,0.76058,1.1708,0.82267,1.136,0.7114,0.69649,1.1549,0.47835,0.31639,0.31985,…
1.4432,1.1069,0.96847,0.49384,1.0738,1.6948,1.1272,1.7028,1.9544,1.7468,1.6622,1.0512,1.2204,1.7202,0.44532,1.9348,0.92511,0.53714,1.5633,1.0617,1.371,1.144,1.3513,0.93376,1.218,1.0064,0.72987,1.4666,0.37405,1.3488,0.63521,0.88698,2.0287,1.2099,0,1.7019,1.0241,1.4212,1.7748,0.51415,1.3047,2.0127,0.83883,1.4284,1.237,2.0401,0.96831,1.1112,1.1268,0.96569,1.7516,0.7921,0.28665,0.39143,0.30192,0.2782…
1.4739,1.0068,0.83607,0.44381,1.0246,1.6961,1.3684,1.7426,1.7212,1.6703,1.9577,1.3168,1.1015,1.7773,0.39223,1.6644,0.79118,0.65567,1.4821,0.98985,1.2563,1.2702,1.1465,0.88576,1.2018,1.0029,0.82325,1.3525,0.35172,1.159,0.57527,0.8254,1.8466,1.4575,1.7019,0,1.3291,1.3182,1.8716,0.46814,1.1026,1.6617,1.044,1.3449,1.1382,1.7324,0.85479,1.18,1.0302,0.95308,1.6863,0.71667,0.28923,0.37236,0.29256,0.2386…
0.99012,0.6378,0.64576,0.49697,0.94538,1.1933,1.1087,1.2385,1.0612,1.0993,1.1946,1.4867,0.88133,1.1039,0.46378,0.99033,0.44705,0.70823,1.1342,0.93214,1.0157,0.91651,0.66525,0.76215,1.0041,0.68687,0.66313,0.99956,0.38971,0.75692,0.56058,0.80905,1.1818,1.1163,1.0241,1.3291,0,0.98285,1.1319,0.53048,0.62682,0.9547,0.94605,1.1013,0.99684,1.0513,0.52363,0.81851,0.8353,0.88516,1.1772,0.60434,0.23301,0.3…
1.0501,0.7826,1.1398,0.76234,1.3379,1.2608,0.78151,1.2943,1.3334,1.4776,1.2655,0.96305,1.5027,1.1808,0.69998,1.3776,0.54541,0.4513,1.4558,1.3555,1.5023,0.75695,0.81647,1.122,1.2525,0.71695,0.58272,1.6186,0.54255,1.2652,0.80775,1.2269,1.4964,0.83414,1.4212,1.3182,0.98285,0,1.1588,0.81466,0.79287,1.3395,0.60689,1.4488,1.4903,1.538,0.60179,0.76194,1.241,1.1318,1.5015,0.92945,0.19308,0.46296,0.336,0.…
1.69,1.2039,0.78531,0.35905,0.82291,1.5541,1.4073,1.6795,1.7792,1.5846,1.8294,1.1559,0.98604,2.4628,0.33196,1.8096,0.97891,0.64521,1.2581,0.78569,1.0544,1.4585,1.4224,0.74354,1.0389,1.2866,0.86933,1.2007,0.31506,1.1814,0.51885,0.66037,1.7481,1.5116,1.7748,1.8716,1.1319,1.1588,0,0.37383,1.3382,1.877,1.1228,1.1035,0.93008,1.7359,1.066,1.3145,0.88572,0.81675,1.4914,0.65428,0.34302,0.36075,0.282,0.26…
0.42415,0.32037,0.89089,1.2257,1.0083,0.54276,0.30892,0.55002,0.49308,0.58801,0.50258,0.53744,0.87291,0.42377,1.1191,0.4848,0.15571,0.41112,0.73986,1.0336,0.89534,0.25336,0.22691,0.86468,0.74995,0.30924,0.35846,0.88743,0.89113,0.67382,0.97576,1.2135,0.5685,0.32637,0.51415,0.46814,0.53048,0.81466,0.37383,0,0.21983,0.42178,0.30973,0.80818,0.97681,0.57498,0.18339,0.2813,0.84004,0.78807,0.65495,0.970…
1.0557,1.074,0.58631,0.21237,0.45326,0.96778,0.88868,1.0075,1.2899,1.1324,1.0902,0.60684,0.66841,1.2549,0.22397,1.487,1.5885,0.35091,0.74254,0.44363,0.6371,1.039,1.9267,0.46298,0.60317,0.89162,0.54116,0.74268,0.23365,0.95267,0.31455,0.36922,1.1217,0.97291,1.3047,1.1026,0.62682,0.79287,1.3382,0.21983,0,1.6689,0.69088,0.6452,0.54584,1.2467,1.5192,0.99582,0.57108,0.46118,0.88049,0.44349,0.36368,0.25…
1.4688,1.2444,0.91682,0.40834,0.88247,1.5449,1.1275,1.5987,1.8802,1.786,1.6491,0.93931,1.112,1.8211,0.38216,2.3687,1.1455,0.49152,1.3194,0.85773,1.1563,1.2199,1.6613,0.82528,1.0685,1.0824,0.71654,1.305,0.33878,1.3871,0.54224,0.7286,1.8898,1.2236,2.0127,1.6617,0.9547,1.3395,1.877,0.42178,1.6689,0,0.84237,1.165,1.0169,2.1817,1.1763,1.1656,0.99434,0.84292,1.531,0.72857,0.31715,0.36792,0.30282,0.3158…
0.93051,0.63936,0.42053,0.27994,0.48552,0.91682,1.1971,0.95853,0.89578,0.79606,0.97054,0.9855,0.52737,1.0236,0.23907,0.83436,0.56737,1.0102,0.69727,0.44379,0.57659,1.0103,0.73591,0.41333,0.60586,0.76696,0.69571,0.60032,0.26717,0.5581,0.37657,0.41131,0.87299,1.1761,0.83883,1.044,0.94605,0.60689,1.1228,0.30973,0.69088,0.84237,0,0.62934,0.50025,0.78906,0.62129,0.85275,0.45682,0.50997,0.7747,0.37112,…
1.078,0.69823,1.0092,0.81593,1.7946,1.5848,0.89976,1.5515,1.344,1.3989,1.3511,1.1206,1.3289,1.1423,0.65014,1.2693,0.44693,0.5311,2.2599,1.8744,1.9142,0.75835,0.67426,1.2413,1.5806,0.66252,0.6465,1.6067,0.48089,1.0935,0.84186,1.4897,1.6315,0.94476,1.4284,1.3449,1.1013,1.4488,1.1035,0.80818,0.6452,1.165,0.62934,0,2.0404,1.527,0.48461,0.7729,1.4706,1.3671,1.9234,0.95149,0.16609,0.47397,0.33559,0.218…
0.95171,0.63745,1.1445,0.9817,1.9681,1.3194,0.71544,1.2883,1.1578,1.2992,1.1815,0.9964,1.4253,0.99134,0.81059,1.1313,0.36746,0.46161,1.8817,2.1693,2.0641,0.6146,0.56402,1.2981,1.5312,0.56628,0.57259,1.7508,0.55979,1.1439,0.94433,1.6862,1.4221,0.76058,1.237,1.1382,0.99684,1.4903,0.93008,0.97681,0.54584,1.0169,0.50025,2.0404,0,1.3966,0.40835,0.64489,1.4816,1.3762,1.6695,1.0909,0.15125,0.51431,0.354…
1.4413,1.109,1.0642,0.55701,1.1959,1.7044,1.0727,1.7382,1.8759,1.8793,1.7162,1.0483,1.3109,1.7046,0.50027,2.1379,0.8649,0.51868,1.6807,1.1785,1.5681,1.098,1.2817,1.0372,1.3338,0.97199,0.71796,1.632,0.39518,1.4724,0.66831,1.004,2.0919,1.1708,2.0401,1.7324,1.0513,1.538,1.7359,0.57498,1.2467,2.1817,0.78906,1.527,1.3966,0,0.91615,1.0756,1.2332,1.0639,1.8862,0.87656,0.27538,0.40668,0.31754,0.30334,0.4…
0.85724,0.8851,0.44767,0.18132,0.33166,0.74258,0.75568,0.78236,0.98526,0.85566,0.85904,0.51989,0.51566,0.98226,0.18228,1.0702,1.2404,0.31419,0.56408,0.33668,0.47771,0.87599,1.5515,0.34998,0.45143,0.76911,0.47518,0.55528,0.20344,0.73763,0.25921,0.28194,0.83594,0.82267,0.96831,0.85479,0.52363,0.60179,1.066,0.18339,1.5192,1.1763,0.62129,0.48461,0.40835,0.91615,0,0.83018,0.4225,0.34179,0.65889,0.3484…
1.0621,0.77113,0.50078,0.2615,0.57846,1.1102,1.0582,1.1069,1.1494,1.0173,1.1146,0.78826,0.65335,1.2083,0.24347,1.1362,0.79721,0.49427,0.87046,0.56396,0.72617,1.4387,1.0352,0.58916,0.76023,0.85249,0.66307,0.75808,0.25993,0.74547,0.38594,0.4608,1.1239,1.136,1.1112,1.18,0.81851,0.76194,1.3145,0.2813,0.99582,1.1656,0.85275,0.7729,0.64489,1.0756,0.83018,0,0.7309,0.63288,1.0137,0.43383,0.2836,0.30134,0…
0.85497,0.59516,0.93441,0.79698,1.4038,1.1725,0.65845,1.1154,1.0754,1.1549,1.0401,0.80992,1.1883,0.91416,0.70175,1.0588,0.39961,0.40115,1.4361,1.4189,1.4538,0.66858,0.58961,1.3836,1.3264,0.56227,0.52324,1.3118,0.51577,0.97145,0.74008,1.2214,1.2701,0.7114,1.1268,1.0302,0.8353,1.241,0.88572,0.84004,0.57108,0.99434,0.45682,1.4706,1.4816,1.2332,0.4225,0.7309,0,1.2474,1.4287,0.83906,0.17466,0.4826,0.3…
0.83401,0.55695,0.839,0.78513,1.4049,1.0772,0.64594,1.028,0.94398,1.0071,0.97768,0.88184,1.0687,0.85535,0.66067,0.91687,0.32551,0.45585,1.321,1.3392,1.3651,0.60716,0.48538,1.1931,1.4672,0.54354,0.57021,1.1927,0.5128,0.84613,0.7712,1.1514,1.1231,0.69649,0.96569,0.95308,0.88516,1.1318,0.81675,0.78807,0.46118,0.84292,0.50997,1.3671,1.3762,1.0639,0.34179,0.63288,1.2474,0,1.2851,0.83379,0.15768,0.4900…
1.3681,0.88786,1.0061,0.64321,1.5126,1.8902,1.0883,1.7748,1.6849,1.6628,1.6671,1.1777,1.3106,1.5243,0.53784,1.6235,0.616,0.56476,2.0758,1.476,1.8069,1.0216,0.91902,1.1945,1.5721,0.85146,0.74699,1.6602,0.415,1.2141,0.71518,1.2022,2.0963,1.1549,1.7516,1.6863,1.1772,1.5015,1.4914,0.65495,0.88049,1.531,0.7747,1.9234,1.6695,1.8862,0.65889,1.0137,1.4287,1.2851,0,0.88476,0.21772,0.44042,0.32036,0.25071,…
0.63164,0.50769,1.0337,1.0582,1.0431,0.75487,0.46588,0.76117,0.75356,0.8252,0.73665,0.60685,0.95663,0.68313,0.92388,0.77815,0.32099,0.40366,0.91772,1.0601,1.0427,0.41336,0.45799,0.86195,0.85664,0.44503,0.46642,1.0471,0.7033,0.88343,0.91399,1.116,0.8442,0.47835,0.7921,0.71667,0.60434,0.92945,0.65428,0.97079,0.44349,0.72857,0.37112,0.95149,1.0909,0.87656,0.34849,0.43383,0.83906,0.83379,0.88476,0,0.…
0.31352,0.35272,0.2408,0.24851,0.14205,0.23791,0.29674,0.25886,0.31293,0.26038,0.28798,0.22151,0.19047,0.31511,0.27403,0.29648,0.40169,0.33453,0.19054,0.14062,0.16681,0.31586,0.37776,0.16158,0.17524,0.37578,0.30488,0.19859,0.3393,0.26666,0.25632,0.15081,0.26046,0.31639,0.28665,0.28923,0.23301,0.19308,0.34302,0.22991,0.36368,0.31715,0.3407,0.16609,0.15125,0.27538,0.37443,0.2836,0.17466,0.15768,0.2…
0.36564,0.30868,0.50727,0.70077,0.52412,0.40074,0.317,0.4128,0.37227,0.39713,0.39297,0.39298,0.47306,0.37906,0.63576,0.39243,0.21156,0.46925,0.45982,0.53002,0.49675,0.27937,0.26295,0.4905,0.46558,0.30495,0.3938,0.47003,0.62598,0.38673,0.65023,0.6067,0.40508,0.31985,0.39143,0.37236,0.36292,0.46296,0.36075,0.67711,0.25316,0.36792,0.31008,0.47397,0.51431,0.40668,0.21286,0.30134,0.4826,0.49003,0.4404…
0.30325,0.2935,0.43888,0.60175,0.38445,0.30205,0.25905,0.31332,0.29917,0.31958,0.30564,0.29404,0.38585,0.30236,0.55124,0.30103,0.23063,0.40976,0.32706,0.38434,0.35254,0.26542,0.2416,0.3967,0.34987,0.28833,0.38332,0.34052,0.61417,0.30481,0.54914,0.45791,0.31002,0.26426,0.30192,0.29256,0.29553,0.336,0.282,0.57549,0.25056,0.30282,0.27039,0.33559,0.35437,0.31754,0.20474,0.27376,0.37664,0.37703,0.3203…
0.24014,0.31022,0.37283,0.44675,0.26281,0.23079,0.17602,0.22736,0.26588,0.28557,0.25876,0.21303,0.28587,0.27514,0.48302,0.3185,0.28477,0.27187,0.22889,0.24903,0.26197,0.22055,0.30117,0.29469,0.23166,0.25621,0.26865,0.27812,0.52672,0.32512,0.38376,0.30213,0.26765,0.19337,0.27822,0.23864,0.19624,0.26469,0.26979,0.42766,0.29365,0.31585,0.20823,0.21876,0.24696,0.30334,0.27669,0.23713,0.27866,0.22073,…
0.30519,0.34723,0.60693,0.6382,0.43153,0.29665,0.20244,0.31101,0.34362,0.39176,0.30529,0.25523,0.46129,0.33019,0.68856,0.40538,0.29445,0.2518,0.34111,0.43112,0.41992,0.22784,0.33746,0.425,0.34192,0.25165,0.25255,0.45666,0.61774,0.50651,0.53254,0.50465,0.35827,0.22012,0.36681,0.29854,0.25263,0.44163,0.31269,0.64528,0.32715,0.39984,0.19592,0.34476,0.42028,0.40831,0.30573,0.25006,0.4229,0.33315,0.34…
0.12879,0.23109,0.27829,0.39423,0.14345,0.10816,0.097358,0.10802,0.1263,0.1405,0.11748,0.12474,0.18004,0.12374,0.45404,0.1422,0.18392,0.31594,0.10496,0.14099,0.13916,0.12755,0.13887,0.19276,0.12441,0.18876,0.27722,0.14815,0.54021,0.18445,0.37092,0.19036,0.12048,0.11096,0.129,0.10828,0.14123,0.15829,0.12322,0.39496,0.14088,0.14142,0.15653,0.1118,0.13351,0.13632,0.1639,0.13458,0.16771,0.14857,0.116…
0.075521,0.169,0.2589,0.48528,0.11628,0.043878,0.068793,0.040799,0.048023,0.056732,0.052324,0.12841,0.13009,0.055728,0.53266,0.044751,0.080847,0.43083,0.051933,0.095695,0.083865,0.064827,0.037307,0.19445,0.097279,0.15141,0.29703,0.083082,0.65544,0.099563,0.4558,0.17567,0.043442,0.067144,0.041028,0.042564,0.12099,0.093067,0.043259,0.48541,0.040357,0.042215,0.17227,0.050877,0.07362,0.041068,0.06167…
0.37591,0.29978,0.58785,0.69008,0.51975,0.3777,0.27398,0.37635,0.37374,0.41127,0.40646,0.4191,0.51275,0.41174,0.69588,0.40022,0.18661,0.35573,0.40797,0.48064,0.48643,0.31939,0.26287,0.54698,0.46844,0.29614,0.37974,0.50246,0.69079,0.42544,0.57846,0.52142,0.40171,0.30242,0.37955,0.38495,0.39926,0.47196,0.40838,0.7099,0.243,0.38261,0.27817,0.4008,0.46928,0.4143,0.21737,0.30963,0.47708,0.48387,0.4146…
0.27917,0.28111,0.41428,0.52992,0.31703,0.24315,0.22242,0.25028,0.27784,0.27421,0.28859,0.29755,0.31405,0.31528,0.60238,0.29128,0.18588,0.36771,0.26511,0.29031,0.29556,0.24305,0.21556,0.39416,0.30701,0.27339,0.35486,0.29984,0.62867,0.2817,0.46953,0.32398,0.27848,0.2472,0.27063,0.26533,0.27157,0.29195,0.31045,0.54521,0.2045,0.28831,0.27334,0.24835,0.28182,0.29248,0.18731,0.23544,0.32396,0.3321,0.2…
0.19759,0.20363,0.56179,0.95087,0.54586,0.23017,0.14857,0.22945,0.19658,0.26264,0.24772,0.35009,0.48783,0.20495,0.87847,0.19554,0.091584,0.36485,0.32304,0.54665,0.43607,0.14241,0.10038,0.59747,0.44383,0.18631,0.32347,0.40802,0.80481,0.32684,0.72375,0.65965,0.23137,0.14706,0.20516,0.19428,0.30141,0.39232,0.18419,0.88566,0.095813,0.17726,0.18146,0.35949,0.47138,0.23524,0.088092,0.14929,0.48426,0.50…
0.2462,0.23377,0.58476,0.83455,0.47831,0.2399,0.16888,0.24592,0.2543,0.31769,0.26573,0.32614,0.47952,0.25138,0.847,0.26311,0.12104,0.29973,0.31703,0.48825,0.43142,0.17874,0.1479,0.51728,0.40215,0.20304,0.29534,0.44354,0.76483,0.40732,0.6341,0.58905,0.27305,0.17522,0.25962,0.23907,0.28909,0.41482,0.23775,0.83047,0.14846,0.24664,0.18078,0.33949,0.45156,0.30024,0.13146,0.19265,0.42642,0.4532,0.30007…
1.1361,0.79941,0.76735,0.55552,0.92999,1.1823,0.98939,1.1787,1.1784,1.1508,1.2675,1.0331,0.88143,1.3676,0.50932,1.1969,0.59659,0.54933,1.0806,0.88747,1.0269,1.0365,0.87362,0.82961,1.0144,0.82364,0.67945,1.0408,0.38451,0.87241,0.58294,0.78478,1.2559,1.0216,1.207,1.2863,0.97487,0.99031,1.4124,0.54689,0.81563,1.1848,0.82003,1.0056,0.94288,1.1973,0.66311,0.94578,0.86502,0.87652,1.2162,0.72705,0.27423…
1.4763,1.0518,0.67122,0.32745,0.77248,1.496,1.3101,1.5212,1.5707,1.3902,1.5742,1.1061,0.87646,1.7803,0.2876,1.5531,0.89729,0.61999,1.1885,0.7517,0.97098,1.4607,1.2739,0.70609,0.98287,1.0883,0.80975,1.0619,0.28194,1.0241,0.45548,0.61085,1.6038,1.4191,1.5391,1.6425,1.0727,1.0196,1.902,0.33619,1.1922,1.5997,1.0765,1.0525,0.8582,1.5103,0.9733,1.3385,0.84912,0.78634,1.4152,0.57597,0.34496,0.35336,0.30…
0.61684,0.41759,0.94351,1.0072,1.2705,0.81936,0.50889,0.81016,0.71757,0.77347,0.76305,0.86534,1.1077,0.65263,0.82688,0.65537,0.18723,0.52044,1.1143,1.2879,1.1571,0.40625,0.30247,0.99571,1.0504,0.41363,0.47451,1.1218,0.66892,0.73543,0.8866,1.2467,0.82332,0.5231,0.73536,0.72643,0.79474,0.98387,0.59907,1.0042,0.2859,0.57568,0.42248,1.1411,1.2448,0.78247,0.22806,0.42316,0.95934,1.0021,0.97452,0.93339…
0.76243,0.6276,1.256,0.9492,1.1364,0.89593,0.52853,0.89275,0.94588,1.0222,0.90672,0.71122,1.1398,0.84068,0.88642,0.98395,0.41032,0.36184,1.0618,1.1612,1.2061,0.49671,0.60117,0.93538,0.97691,0.51379,0.47193,1.2769,0.6502,1.1522,0.86627,1.1527,1.0252,0.55434,1.0131,0.87498,0.68199,1.1485,0.82523,0.9346,0.5815,0.95283,0.399,1.0639,1.2071,1.1086,0.4367,0.51913,0.96479,0.88822,1.0536,1.1398,0.23257,0.…
0.75018,0.5267,1.0776,1.2181,1.5475,1.0318,0.57465,1.0091,0.88349,1.01,0.92546,0.84702,1.2327,0.78441,0.9116,0.8785,0.27677,0.45755,1.3778,1.6486,1.528,0.46149,0.43979,1.0886,1.1899,0.46243,0.48653,1.3896,0.63143,0.96194,0.95254,1.6098,1.0988,0.59779,0.94439,0.8674,0.79171,1.2042,0.72692,1.065,0.41553,0.79167,0.42591,1.4836,1.653,1.0663,0.31604,0.4875,1.1723,1.1135,1.2653,1.1508,0.18255,0.59984,0…
1.0024,0.70517,1.1695,0.9289,1.6707,1.3544,0.76592,1.3272,1.2304,1.3248,1.2346,0.97201,1.3579,1.0953,0.75003,1.2426,0.43186,0.48482,1.7149,1.7195,1.7992,0.66732,0.65652,1.1965,1.3967,0.63573,0.59275,1.6581,0.53324,1.1693,0.94223,1.5323,1.5076,0.80836,1.3187,1.2078,0.95131,1.4285,1.0537,0.89166,0.63117,1.1477,0.54604,1.7319,1.8493,1.4668,0.47283,0.68171,1.3179,1.2223,1.663,1.1612,0.18553,0.49841,0…
0.12725,0.14631,0.30283,0.5831,0.24,0.11877,0.14269,0.12656,0.079747,0.10012,0.11028,0.2167,0.22454,0.095141,0.54377,0.07867,0.054654,0.59296,0.14685,0.23513,0.17955,0.098837,0.039149,0.28578,0.21137,0.19486,0.37308,0.14208,0.66099,0.12197,0.56436,0.31802,0.095186,0.10874,0.080827,0.096665,0.23523,0.15761,0.076975,0.56049,0.035993,0.063879,0.26379,0.16883,0.18273,0.092165,0.048789,0.1179,0.23707,…
0.30342,0.21653,0.69954,1.1293,0.86458,0.36967,0.23773,0.35161,0.2746,0.37098,0.33344,0.4988,0.6934,0.27371,0.94233,0.27093,0.076645,0.43855,0.56007,0.89567,0.70786,0.15437,0.11196,0.72445,0.63205,0.21887,0.33681,0.61754,0.77266,0.44316,0.86367,0.99101,0.34206,0.21804,0.29781,0.28062,0.45541,0.562,0.21727,1.0661,0.10222,0.22263,0.23782,0.64172,0.77346,0.32988,0.094014,0.19011,0.65737,0.70278,0.44…
0.80375,0.53927,1.0389,1.0107,1.7324,1.0878,0.59255,1.0519,0.97309,1.0831,0.98762,0.86595,1.2517,0.8486,0.81904,0.94893,0.32128,0.42799,1.4458,1.6473,1.6595,0.53107,0.47949,1.2462,1.3879,0.48578,0.50976,1.4514,0.58557,1.0161,0.88501,1.4268,1.1839,0.62494,1.0287,0.94886,0.84371,1.2688,0.78378,1.006,0.46703,0.86241,0.43144,1.5171,1.6502,1.1517,0.34518,0.54364,1.3139,1.3194,1.3643,1.0074,0.15748,0.5…
0.32633,0.20857,0.5686,0.91244,0.7812,0.38945,0.30301,0.40227,0.28861,0.36533,0.35268,0.56469,0.58913,0.30145,0.77427,0.27438,0.086558,0.50377,0.5489,0.81347,0.63678,0.19711,0.11959,0.65386,0.59675,0.23441,0.36858,0.57279,0.66034,0.37672,0.73244,0.82146,0.34981,0.25853,0.30216,0.31549,0.52385,0.52572,0.24868,0.8926,0.11312,0.23137,0.28584,0.61835,0.70596,0.34166,0.099993,0.20554,0.59052,0.67314,0…
1.3859,0.92197,0.5967,0.29569,0.74031,1.5091,1.5734,1.596,1.4639,1.33,1.6198,1.4577,0.80452,1.6481,0.27422,1.3876,0.7867,0.78689,1.1757,0.71232,0.92947,1.4359,1.1061,0.65844,0.96203,1.0242,0.90575,0.98752,0.26122,0.89705,0.4402,0.57371,1.4932,1.5892,1.3826,1.8019,1.4084,0.95022,1.7691,0.31121,1.034,1.3905,1.3411,1.0276,0.81985,1.3503,0.86222,1.252,0.776,0.75235,1.3318,0.5228,0.31353,0.32233,0.254…
0.21259,0.20201,0.42076,0.66411,0.36647,0.21733,0.16965,0.20511,0.20215,0.21744,0.21637,0.27355,0.32218,0.20429,0.62212,0.19729,0.10631,0.44857,0.25949,0.35184,0.30053,0.16396,0.11842,0.39891,0.33052,0.21288,0.36353,0.29073,0.68283,0.24195,0.56127,0.4318,0.21396,0.16938,0.196,0.19011,0.28077,0.28321,0.19016,0.64265,0.12145,0.17757,0.21751,0.27233,0.31252,0.20983,0.10544,0.17931,0.33665,0.38237,0.…
0.99377,0.66282,0.75607,0.61992,0.8813,0.96704,0.81284,0.96975,0.9515,0.95188,1.0432,0.93879,0.8301,1.1391,0.61831,0.95344,0.48415,0.51969,0.90408,0.8499,0.91646,0.86986,0.70739,0.83043,0.91022,0.70103,0.61246,0.93439,0.4641,0.78757,0.6149,0.77196,1.0173,0.8723,0.95424,1.0638,0.85293,0.87581,1.1677,0.6423,0.66132,0.95948,0.72741,0.8575,0.87327,0.97629,0.54987,0.78768,0.79555,0.82654,0.98753,0.686…
0.88687,0.6581,0.95934,0.80415,1.0885,1.0035,0.66064,1.0091,1.0072,1.051,1.0118,0.82933,1.0397,1.0535,0.74421,1.0458,0.43237,0.42303,1.0697,1.0756,1.1597,0.71181,0.64323,0.95523,1.0236,0.58288,0.51727,1.1875,0.53669,0.97001,0.71337,1.0083,1.1426,0.71391,1.0522,1.0126,0.79704,1.082,1.0226,0.78906,0.63202,1.0162,0.53189,1.0372,1.1338,1.1347,0.48779,0.6773,0.99968,0.8842,1.1486,0.89041,0.24142,0.519…
0.2735,0.29427,0.52909,0.71266,0.4583,0.28861,0.19392,0.27058,0.28523,0.31708,0.28902,0.29059,0.45139,0.27509,0.71799,0.29692,0.15981,0.36387,0.33362,0.44825,0.41274,0.198,0.18889,0.47239,0.37736,0.23499,0.35159,0.42131,0.68954,0.38854,0.61222,0.5352,0.31516,0.20516,0.29691,0.2525,0.28689,0.38394,0.25322,0.71706,0.19162,0.27865,0.21782,0.35273,0.4271,0.32609,0.15817,0.21403,0.42379,0.4112,0.33455…
0.24567,0.25905,0.51378,0.75244,0.46219,0.27531,0.17918,0.26413,0.26209,0.30541,0.26268,0.28582,0.43698,0.2469,0.76575,0.26975,0.14025,0.38356,0.33381,0.46942,0.40807,0.16954,0.17402,0.47128,0.37562,0.21697,0.33252,0.39613,0.6779,0.35817,0.61708,0.54557,0.29175,0.18921,0.27488,0.24066,0.2807,0.38,0.22453,0.72826,0.16508,0.25658,0.21644,0.3598,0.42525,0.31271,0.16632,0.18653,0.42594,0.41172,0.317,…
0.17481,0.18851,0.53553,0.85236,0.43189,0.18285,0.13847,0.18288,0.16276,0.21059,0.18649,0.2878,0.41531,0.16546,0.84654,0.1701,0.079708,0.38975,0.25326,0.42074,0.34147,0.12574,0.090151,0.51494,0.33633,0.17063,0.31149,0.34726,0.81091,0.29807,0.67527,0.53837,0.18804,0.13038,0.16585,0.15857,0.27257,0.33796,0.13698,0.86787,0.080047,0.15457,0.16912,0.26947,0.36084,0.2007,0.078464,0.14195,0.39773,0.4183…
1.1199,0.69829,0.67288,0.52692,1.0779,1.4558,1.2796,1.6048,1.1961,1.1727,1.2942,1.2543,0.91334,1.2415,0.42736,1.1322,0.49408,0.70349,1.4006,1.079,1.1749,0.95591,0.72598,0.82453,1.1123,0.7321,0.74063,1.0699,0.35089,0.81612,0.59258,0.89618,1.3868,1.1898,1.1944,1.3625,1.1959,1.006,1.2444,0.51729,0.68098,1.0935,0.89436,1.367,1.1508,1.2166,0.54458,0.87237,0.93277,0.94977,1.3998,0.65373,0.20203,0.39823…
0.46352,0.3123,0.44112,0.60507,0.63622,0.53519,0.56491,0.58753,0.42825,0.44456,0.49152,0.79728,0.50785,0.46181,0.52257,0.37931,0.16604,0.65861,0.56919,0.63693,0.56798,0.40334,0.24633,0.5212,0.57629,0.3528,0.46708,0.50586,0.45201,0.33922,0.55118,0.6089,0.47668,0.48926,0.42082,0.49326,0.70138,0.47452,0.44161,0.59092,0.2169,0.36016,0.52746,0.58758,0.58355,0.43265,0.20285,0.3574,0.4887,0.5774,0.51426…
0.18062,0.17701,0.36149,0.67497,0.33141,0.19755,0.18969,0.20419,0.15443,0.18041,0.17676,0.28999,0.31277,0.16453,0.6003,0.14661,0.098371,0.53163,0.23158,0.33465,0.27227,0.161,0.10121,0.36294,0.28463,0.20201,0.31694,0.24465,0.6011,0.19321,0.53483,0.42896,0.17774,0.1703,0.16771,0.15914,0.26515,0.2432,0.13923,0.59837,0.10097,0.13447,0.27105,0.25512,0.29116,0.16273,0.098915,0.16165,0.30236,0.35012,0.1…
0.21339,0.17299,0.49052,0.8857,0.52129,0.22843,0.21256,0.24307,0.16871,0.22747,0.21357,0.41242,0.41237,0.19968,0.80496,0.17513,0.069684,0.49007,0.31585,0.51627,0.39281,0.13591,0.091458,0.50937,0.3979,0.18178,0.33708,0.35602,0.72479,0.26917,0.67844,0.60942,0.2094,0.19299,0.18273,0.19355,0.37318,0.34401,0.1567,0.84823,0.074584,0.14487,0.24722,0.35145,0.42913,0.20289,0.073607,0.14286,0.41121,0.48994…
0.39837,0.30622,0.76116,1.1401,0.97875,0.53544,0.32551,0.53005,0.43331,0.53349,0.47617,0.51927,0.76784,0.40094,0.93126,0.44451,0.16587,0.41671,0.73347,1.0311,0.87395,0.2415,0.22356,0.79158,0.73639,0.25414,0.38359,0.78673,0.70854,0.5911,0.84672,1.1182,0.51648,0.31073,0.47359,0.41974,0.49785,0.69679,0.34761,1.0395,0.21032,0.38645,0.25608,0.82045,0.96618,0.50711,0.16806,0.27045,0.75676,0.76002,0.629…
0.29659,0.20862,0.54878,0.9057,0.64211,0.32894,0.30534,0.34089,0.24273,0.3051,0.29884,0.50502,0.47796,0.26423,0.78603,0.24537,0.084478,0.50896,0.41377,0.61946,0.5086,0.19795,0.13142,0.58711,0.52465,0.23322,0.34259,0.44976,0.67325,0.32305,0.70985,0.70022,0.29291,0.25215,0.2619,0.27842,0.45569,0.41076,0.23353,0.84519,0.11152,0.20895,0.31252,0.45454,0.53758,0.28568,0.098497,0.19922,0.47999,0.57513,0…
0.24274,0.20369,0.55987,0.91628,0.53485,0.25893,0.23795,0.2678,0.20113,0.25395,0.24987,0.4381,0.45702,0.24019,0.8566,0.21143,0.093135,0.47484,0.32814,0.51462,0.42157,0.17764,0.12193,0.54931,0.42862,0.20069,0.33639,0.38092,0.78845,0.31241,0.71962,0.61851,0.24236,0.20544,0.22164,0.22097,0.39272,0.40299,0.20674,0.90904,0.10648,0.18079,0.28708,0.36592,0.44739,0.23646,0.10299,0.16694,0.43817,0.50146,0…
0.2319,0.23641,0.31093,0.43593,0.2386,0.21362,0.22373,0.22078,0.22803,0.22934,0.23556,0.28009,0.24669,0.25367,0.47146,0.23828,0.17754,0.39647,0.20227,0.22727,0.21689,0.24157,0.19431,0.28656,0.24993,0.26478,0.32829,0.23534,0.57132,0.22094,0.41303,0.25861,0.22338,0.21392,0.22809,0.23413,0.26002,0.23258,0.2554,0.42739,0.18592,0.23343,0.25191,0.19248,0.20543,0.23499,0.17348,0.23868,0.26942,0.27851,0.…
0.31717,0.24362,0.53526,0.7549,0.53565,0.35398,0.24505,0.35264,0.31635,0.36819,0.33186,0.40173,0.47892,0.32797,0.71236,0.32314,0.15649,0.37977,0.41067,0.52136,0.47533,0.26426,0.19515,0.61007,0.49265,0.25263,0.34679,0.45911,0.70785,0.37658,0.61373,0.55191,0.36134,0.24798,0.33161,0.32114,0.35793,0.44019,0.29855,0.7214,0.18766,0.30917,0.23028,0.42633,0.48481,0.34818,0.14545,0.26201,0.49363,0.51666,0…
0.13298,0.13802,0.59676,1.0259,0.48502,0.12894,0.08364,0.13549,0.098039,0.16052,0.13096,0.28928,0.45168,0.086291,1.048,0.087305,0.039928,0.3492,0.21648,0.48182,0.34782,0.072218,0.036404,0.59993,0.35395,0.11123,0.24674,0.31981,0.95528,0.28303,0.75461,0.63836,0.11165,0.084741,0.096942,0.090812,0.26702,0.3318,0.052497,1.0278,0.029501,0.066015,0.14162,0.27045,0.38381,0.11562,0.0479,0.090175,0.46552,0…
1.2979,0.85044,0.70016,0.42788,0.96119,1.5349,1.4264,1.6222,1.4242,1.3393,1.5862,1.5979,0.93273,1.5492,0.35608,1.3452,0.64021,0.74429,1.3255,0.93322,1.1186,1.2415,0.94711,0.7744,1.1287,0.92597,0.84187,1.1286,0.31194,0.93294,0.53605,0.76603,1.5333,1.4026,1.401,1.6971,1.3821,1.0674,1.6,0.42001,0.87807,1.3128,1.1479,1.2337,1.042,1.3705,0.72315,1.0866,0.89368,0.93341,1.483,0.62713,0.26271,0.36326,0.2…
1.5194,1.0484,0.68669,0.32637,0.79183,1.6057,1.5037,1.6842,1.6533,1.4679,1.7442,1.3401,0.89975,1.8911,0.28953,1.589,0.86872,0.70796,1.2468,0.75709,0.99857,1.5408,1.2572,0.71475,1.0283,1.1195,0.87197,1.0995,0.27946,1.0339,0.46831,0.62166,1.6727,1.5856,1.6001,1.8317,1.2359,1.0617,2.0518,0.33777,1.1788,1.6302,1.2601,1.0826,0.87417,1.5505,0.9661,1.3262,0.86045,0.80855,1.4633,0.5785,0.33513,0.33906,0.…
1.469,0.98252,0.85176,0.48828,1.1657,1.8003,1.3178,1.7898,1.7066,1.6185,1.7479,1.2805,1.1139,1.7806,0.40559,1.6984,0.73315,0.63786,1.657,1.1016,1.4034,1.2832,1.0909,0.97736,1.3745,0.9785,0.83541,1.4236,0.35765,1.1501,0.60044,0.90403,1.9626,1.3946,1.7345,1.8273,1.2197,1.2946,1.8312,0.49301,1.0332,1.6487,0.9942,1.4984,1.246,1.7756,0.7986,1.1977,1.1368,1.0982,1.9399,0.73889,0.26755,0.40522,0.31033,0…
1.2697,0.90335,0.53045,0.27749,0.61961,1.245,1.2639,1.3054,1.2907,1.1544,1.3544,1.0384,0.69305,1.5128,0.23701,1.287,0.83919,0.61988,0.95189,0.59055,0.77356,1.4254,1.1577,0.58382,0.8123,1.0134,0.75761,0.8299,0.25467,0.8352,0.37074,0.4752,1.2734,1.3225,1.2499,1.4215,0.99379,0.82579,1.6318,0.27533,1.09,1.3264,1.0732,0.83331,0.68332,1.2153,0.9048,1.2601,0.6815,0.65278,1.1223,0.45733,0.34068,0.32596,0…
1.1064,0.81949,1.0747,0.79407,1.382,1.3788,0.80154,1.3628,1.4046,1.4764,1.3301,0.89428,1.2921,1.2577,0.69104,1.4402,0.55842,0.426,1.5738,1.4066,1.5857,0.79068,0.84625,1.1081,1.2787,0.73258,0.6143,1.5478,0.48748,1.2638,0.81532,1.2508,1.6333,0.88789,1.4788,1.3035,0.8888,1.3975,1.2249,0.77697,0.81925,1.4027,0.57641,1.514,1.5515,1.6596,0.6082,0.81921,1.3045,1.0858,1.6674,1.009,0.23796,0.50327,0.37759…
1.5667,1.0953,0.70439,0.33751,0.80656,1.5624,1.4378,1.6489,1.6599,1.4763,1.7563,1.2186,0.92749,2.0265,0.29594,1.6418,0.89834,0.66067,1.2323,0.77584,1.0128,1.5146,1.3034,0.71915,1.0356,1.1362,0.85956,1.1207,0.29744,1.0584,0.47911,0.62624,1.6691,1.5387,1.6194,1.817,1.1595,1.0891,2.1422,0.34661,1.2183,1.6737,1.1662,1.0909,0.89899,1.5858,0.98842,1.3504,0.86445,0.82268,1.4548,0.58418,0.3363,0.35172,0.…
0.99168,0.68672,1.0403,0.88161,1.3629,1.212,0.70982,1.1908,1.1866,1.2406,1.1663,0.84537,1.2327,1.0929,0.77577,1.215,0.45397,0.40955,1.4086,1.3661,1.4666,0.6916,0.68081,1.085,1.2073,0.62192,0.5508,1.4204,0.53547,1.1073,0.80698,1.267,1.4031,0.76859,1.2439,1.131,0.83386,1.2558,1.07,0.84711,0.66734,1.1639,0.50473,1.3703,1.4758,1.3989,0.51108,0.70062,1.239,1.048,1.4858,1.0174,0.214,0.52778,0.40778,0.3…
1.332,0.90483,0.81463,0.51653,1.0197,1.4745,1.1473,1.4763,1.4889,1.3997,1.5577,1.1295,1.0343,1.6026,0.4505,1.4479,0.67535,0.58775,1.3405,0.99682,1.1902,1.2027,1.0135,0.88139,1.1547,0.9117,0.75333,1.2514,0.37017,1.0412,0.59219,0.84894,1.5996,1.2314,1.4771,1.5882,1.0972,1.153,1.6718,0.51695,0.95419,1.4474,0.91513,1.2238,1.1024,1.5309,0.76996,1.0757,1.0071,0.94276,1.5398,0.723,0.26442,0.41616,0.3196…
1.4016,0.97132,0.70418,0.38471,0.80949,1.3761,1.2641,1.4349,1.4668,1.3414,1.5539,1.1307,0.8697,1.7624,0.34913,1.4657,0.79122,0.61312,1.1393,0.78455,0.97566,1.3617,1.1617,0.73151,0.99438,1.0449,0.79678,1.0905,0.33169,1.0063,0.47346,0.65175,1.4767,1.3284,1.4203,1.6006,1.0772,1.0203,1.8879,0.3798,1.0858,1.4958,1.0611,1.0107,0.89141,1.4319,0.89061,1.1961,0.84056,0.7905,1.327,0.59331,0.31706,0.38179,0…
1.191,0.80898,0.64058,0.42246,0.72831,1.1403,1.0858,1.1956,1.1957,1.0975,1.2923,1.0315,0.78334,1.4464,0.41245,1.1922,0.65106,0.58937,0.95719,0.69426,0.84498,1.1587,0.94908,0.67287,0.86344,0.8924,0.73524,0.90883,0.356,0.82837,0.48641,0.59991,1.1966,1.1592,1.1546,1.3582,0.9655,0.8734,1.5454,0.41828,0.88693,1.1881,0.99422,0.84479,0.77003,1.1586,0.73004,0.99985,0.73684,0.71303,1.1131,0.56583,0.32255,…
0.45364,0.37697,0.35111,0.44208,0.40871,0.49746,0.5856,0.51421,0.45281,0.43507,0.48198,0.45867,0.38766,0.45771,0.38284,0.43076,0.32306,0.41908,0.48037,0.44252,0.42601,0.43093,0.35583,0.3471,0.38313,0.38938,0.40648,0.38971,0.39325,0.3391,0.38492,0.42082,0.47458,0.53959,0.44354,0.46772,0.47925,0.3936,0.46758,0.42012,0.35099,0.43123,0.45139,0.46929,0.43337,0.43319,0.31818,0.4081,0.3873,0.37177,0.468…
0.5189,0.32018,0.73431,0.96306,1.1929,0.74781,0.44113,0.75301,0.59557,0.68476,0.62189,0.70266,0.91105,0.50794,0.78846,0.57221,0.18504,0.50288,1.0409,1.2814,1.0791,0.34211,0.27002,0.93192,0.96322,0.33515,0.41052,0.91443,0.61311,0.6258,0.80042,1.1618,0.71799,0.45146,0.61561,0.59069,0.68706,0.84487,0.45752,0.94423,0.25398,0.49314,0.36697,1.1452,1.1791,0.67203,0.20404,0.37012,0.97266,0.97785,0.87821,…
0.83981,0.58998,0.3489,0.24849,0.40538,0.82491,1.1259,0.90201,0.77899,0.67966,0.86241,0.96744,0.40599,0.91185,0.19982,0.72778,0.52812,0.74786,0.59263,0.38315,0.46847,0.97529,0.695,0.35947,0.52954,0.72808,0.68306,0.49424,0.21337,0.4647,0.3019,0.30877,0.76856,1.0437,0.74327,0.91529,0.87701,0.48626,0.99502,0.22088,0.64186,0.75008,1.0466,0.53394,0.42814,0.69308,0.58819,0.84438,0.39586,0.44936,0.66821…
0.50177,0.35816,0.80798,1.0991,1.1569,0.70976,0.41892,0.73009,0.58762,0.68801,0.62149,0.65733,0.93498,0.52038,0.87221,0.59998,0.2147,0.41259,0.95687,1.2635,1.0829,0.31328,0.30934,0.89328,0.87928,0.33041,0.40934,0.9822,0.63935,0.71997,0.81662,1.1957,0.72942,0.41536,0.64001,0.57452,0.60762,0.8746,0.473,1.0236,0.3039,0.5434,0.31811,1.0568,1.1995,0.70693,0.24577,0.35381,0.93865,0.89179,0.81762,0.8811…
0.16858,0.19581,0.15869,0.27307,0.10646,0.1261,0.24313,0.13895,0.10939,0.11012,0.13631,0.2324,0.10518,0.13295,0.24422,0.10821,0.14423,0.60752,0.098148,0.10004,0.10101,0.19199,0.11188,0.13958,0.13053,0.24156,0.36348,0.086034,0.34423,0.085385,0.30524,0.11961,0.10774,0.21443,0.11293,0.13977,0.20314,0.099648,0.13404,0.25645,0.11188,0.11013,0.38463,0.092175,0.085505,0.10668,0.1256,0.18087,0.10532,0.15…
0.36721,0.24513,0.81707,1.1802,1.2234,0.51213,0.2676,0.50462,0.3937,0.51386,0.44588,0.60745,0.91406,0.35055,1.0129,0.36918,0.086582,0.40734,0.79933,1.2966,0.99128,0.19001,0.12787,0.99618,0.90017,0.2297,0.35841,0.87017,0.74461,0.57371,0.9316,1.3238,0.48202,0.2727,0.40677,0.38643,0.58505,0.79891,0.27546,1.1785,0.12711,0.30103,0.2393,0.91474,1.1194,0.46481,0.10088,0.23586,0.94254,0.96709,0.63339,0.9…
0.1431,0.13909,0.64616,1.1255,0.61424,0.15671,0.098748,0.16339,0.11014,0.18512,0.14471,0.36531,0.52207,0.10574,1.0551,0.10263,0.029802,0.39209,0.28252,0.61213,0.43873,0.064048,0.034057,0.63747,0.42519,0.13239,0.28685,0.39453,0.89982,0.32161,0.79926,0.77643,0.136,0.086717,0.11729,0.10792,0.33116,0.39295,0.066218,1.0946,0.026466,0.072246,0.14777,0.35655,0.48498,0.14867,0.039188,0.099924,0.51725,0.5…
0.19756,0.15548,0.7482,1.225,0.83768,0.24656,0.12369,0.24176,0.17515,0.27634,0.22548,0.44969,0.71577,0.14626,1.1355,0.15743,0.029895,0.3566,0.43005,0.84278,0.6259,0.081461,0.039466,0.84209,0.60227,0.14338,0.2833,0.54972,0.91486,0.40161,0.91792,1.0252,0.2186,0.12692,0.17913,0.16496,0.39696,0.54838,0.091495,1.246,0.032367,0.1116,0.14964,0.52508,0.69724,0.22243,0.0421,0.11654,0.70834,0.73361,0.31856…
0.19792,0.16895,0.78261,1.2698,0.84633,0.25162,0.12746,0.24892,0.18967,0.29094,0.23143,0.43901,0.72681,0.15827,1.1562,0.17775,0.033601,0.33939,0.44757,0.86254,0.64755,0.081799,0.04615,0.80941,0.59579,0.15081,0.28473,0.59119,0.87052,0.45067,0.87492,1.0402,0.23877,0.11948,0.20808,0.17274,0.38389,0.57509,0.10522,1.2338,0.040424,0.12498,0.15245,0.54288,0.72192,0.24755,0.047661,0.12057,0.70198,0.70433…
0.16868,0.14215,0.59906,1.0852,0.61924,0.19157,0.12824,0.18792,0.11994,0.19166,0.17318,0.36179,0.50377,0.13094,0.96457,0.11731,0.035913,0.44686,0.30995,0.6233,0.4398,0.08078,0.038951,0.6129,0.44518,0.15029,0.31125,0.38471,0.84945,0.28809,0.81051,0.80623,0.15474,0.11457,0.13173,0.12323,0.3216,0.38992,0.083312,1.0307,0.03628,0.088565,0.17933,0.38814,0.50038,0.15761,0.037804,0.11454,0.49802,0.55919,…
0.30758,0.24547,0.76894,1.1895,0.91047,0.40162,0.23637,0.38797,0.326,0.40476,0.36175,0.46755,0.71689,0.29402,0.987,0.3171,0.10104,0.39066,0.60267,0.93008,0.7434,0.17802,0.14697,0.76669,0.65751,0.22695,0.33159,0.67723,0.81729,0.50323,0.88195,1.0372,0.38919,0.22966,0.35025,0.313,0.43695,0.62307,0.24823,1.1161,0.12816,0.27095,0.23702,0.68136,0.82736,0.38905,0.10961,0.21489,0.70168,0.7197,0.48524,0.9…
0.08482,0.10965,0.54961,1.0072,0.40157,0.079932,0.058097,0.080713,0.053018,0.10873,0.087566,0.25971,0.38371,0.05098,1.0282,0.048125,0.029283,0.37932,0.1503,0.39183,0.26744,0.045806,0.021651,0.51674,0.2833,0.10669,0.25636,0.24254,0.96022,0.23601,0.75618,0.56687,0.056206,0.054464,0.053315,0.051177,0.22867,0.27699,0.023117,1.0245,0.014987,0.030681,0.13729,0.19989,0.29371,0.064191,0.035486,0.070872,0…
0.13784,0.1373,0.60685,1.1278,0.549,0.15661,0.10276,0.15917,0.10631,0.16598,0.14601,0.32777,0.47978,0.10937,1.0426,0.098159,0.037366,0.41457,0.25179,0.53845,0.38858,0.073352,0.036787,0.59174,0.39388,0.13971,0.28203,0.34907,0.89873,0.28529,0.79801,0.72134,0.12633,0.095337,0.11347,0.10578,0.2905,0.36671,0.067077,1.0835,0.028968,0.072271,0.17306,0.31864,0.43021,0.13278,0.045028,0.10635,0.46473,0.512…
0.060293,0.1118,0.43277,0.84778,0.2297,0.039005,0.051918,0.042561,0.026866,0.06014,0.049915,0.18613,0.24836,0.030767,0.92232,0.023709,0.039081,0.39714,0.061386,0.21554,0.13746,0.041305,0.017943,0.3686,0.16792,0.097146,0.26842,0.12367,0.96715,0.15224,0.6589,0.37663,0.024554,0.043241,0.025161,0.023953,0.16858,0.17192,0.01336,0.86042,0.010706,0.015327,0.14685,0.084201,0.14944,0.025326,0.034951,0.065…
1.1191,0.7701,0.65817,0.43612,0.75619,1.0465,1.0176,1.0949,1.121,1.0462,1.1978,0.94988,0.77419,1.3037,0.40679,1.1101,0.64544,0.57223,0.95515,0.7233,0.85944,1.0395,0.87937,0.66812,0.8647,0.8385,0.7231,0.91323,0.35431,0.8475,0.50951,0.62887,1.1233,1.0323,1.099,1.2111,0.91023,0.88217,1.3524,0.44899,0.837,1.1131,0.87452,0.87938,0.79856,1.1076,0.70602,0.90058,0.70466,0.71581,1.0594,0.62745,0.28998,0.3…
0.4944,0.36227,0.63223,0.71959,0.78852,0.63618,0.39637,0.61229,0.59305,0.64061,0.56729,0.47888,0.75123,0.49716,0.68739,0.59268,0.28824,0.33253,0.7361,0.80309,0.79272,0.46479,0.38029,0.83373,0.73799,0.35583,0.37751,0.75193,0.57128,0.61002,0.62472,0.80135,0.67369,0.40272,0.60428,0.54839,0.48181,0.71273,0.4919,0.71462,0.36672,0.56721,0.29013,0.74918,0.78702,0.657,0.28726,0.49976,0.87721,0.67545,0.72…
1.0072,0.71327,0.98683,0.78484,1.4434,1.3955,0.78555,1.32,1.2938,1.353,1.2205,0.87577,1.2443,1.1168,0.67376,1.3064,0.52262,0.41698,1.6025,1.4598,1.5955,0.8268,0.75643,1.2692,1.3509,0.64658,0.5682,1.4833,0.46625,1.1314,0.75094,1.2467,1.5162,0.85143,1.3469,1.2238,0.87445,1.3388,1.0849,0.78154,0.73464,1.2279,0.53581,1.5891,1.5687,1.4673,0.5415,0.83928,1.4854,1.1727,1.6362,0.89931,0.20177,0.46425,0.3…
0.30114,0.28352,0.42773,0.50711,0.40411,0.32943,0.23168,0.32763,0.33051,0.37376,0.34217,0.31848,0.39636,0.31591,0.54327,0.35517,0.23231,0.32927,0.35204,0.39342,0.38524,0.30438,0.26302,0.46937,0.40762,0.27718,0.32307,0.38997,0.52945,0.33992,0.44075,0.40597,0.35344,0.25315,0.34352,0.30995,0.30198,0.38745,0.30561,0.51671,0.26969,0.34605,0.23752,0.35619,0.38085,0.35766,0.23174,0.31754,0.44881,0.39389…
0.25824,0.22632,0.62431,0.92205,0.69062,0.3339,0.18802,0.32368,0.28061,0.35936,0.28949,0.36766,0.61405,0.24469,0.8805,0.27561,0.11771,0.33719,0.45754,0.69609,0.57186,0.17153,0.14637,0.7607,0.54291,0.19319,0.32441,0.53246,0.7697,0.42078,0.6966,0.77201,0.33541,0.18221,0.29898,0.25259,0.35949,0.49932,0.2026,0.89007,0.13624,0.2427,0.17596,0.51035,0.60989,0.33128,0.1129,0.21985,0.65935,0.59514,0.3944,…
1.4332,0.95682,0.9992,0.59769,1.436,1.9732,1.1391,1.8542,1.7995,1.7288,1.7435,1.1788,1.3071,1.6058,0.50788,1.7536,0.67928,0.58203,2.0321,1.3738,1.7358,1.0881,1.0123,1.1672,1.5487,0.91101,0.75883,1.6459,0.40398,1.28,0.70798,1.1244,2.2541,1.2253,1.8837,1.7908,1.19,1.5142,1.634,0.61702,0.98166,1.6894,0.81744,1.8382,1.5688,2.0125,0.73581,1.0816,1.3825,1.2503,2.4427,0.86509,0.2363,0.42607,0.30978,0.25…
0.3841,0.37768,0.42366,0.44172,0.33682,0.36266,0.37048,0.39194,0.41338,0.39137,0.3942,0.33482,0.38861,0.42717,0.42796,0.39764,0.36412,0.36342,0.35057,0.33409,0.35798,0.36387,0.39311,0.32199,0.31191,0.39937,0.37332,0.38659,0.47855,0.42164,0.44337,0.37296,0.38973,0.37615,0.40182,0.39449,0.33563,0.38533,0.44562,0.45376,0.3817,0.41574,0.39284,0.33127,0.34194,0.40429,0.36793,0.344,0.33124,0.30002,0.36…
0.55113,0.48559,0.80973,0.83699,0.80506,0.61573,0.40089,0.62514,0.66021,0.68375,0.63798,0.49268,0.79347,0.58733,0.80306,0.69191,0.34248,0.35588,0.72204,0.81929,0.8159,0.38621,0.46461,0.66301,0.68408,0.42165,0.43651,0.81878,0.67027,0.78866,0.8512,0.89605,0.70079,0.44809,0.6857,0.6095,0.5045,0.78781,0.57583,0.83694,0.44799,0.6548,0.36723,0.73254,0.83094,0.73589,0.37425,0.40421,0.68829,0.65024,0.700…
0.35761,0.40302,0.28303,0.25516,0.20445,0.31746,0.34908,0.33901,0.37141,0.31794,0.35223,0.26715,0.24545,0.37901,0.26114,0.36605,0.45946,0.31658,0.25788,0.20757,0.24293,0.39095,0.42517,0.22716,0.20835,0.41544,0.3327,0.26658,0.33567,0.31454,0.32021,0.20809,0.33686,0.37348,0.3468,0.36063,0.26761,0.27768,0.40943,0.26691,0.42184,0.3875,0.38528,0.23195,0.22175,0.3467,0.4382,0.374,0.23446,0.19487,0.2934…
0.42668,0.41156,0.49826,0.54485,0.46785,0.4596,0.38521,0.48011,0.49471,0.47677,0.47705,0.37075,0.4598,0.48676,0.52065,0.50815,0.39542,0.38024,0.47352,0.46083,0.47664,0.39726,0.44675,0.41782,0.42893,0.40751,0.37521,0.50675,0.51885,0.50721,0.53875,0.53031,0.52044,0.39566,0.50593,0.46359,0.38254,0.4916,0.50007,0.5409,0.4521,0.52891,0.36486,0.46264,0.48455,0.52935,0.38214,0.39185,0.46753,0.39152,0.48…
0.45129,0.35504,0.58214,0.72286,0.65646,0.51295,0.40385,0.50949,0.48974,0.49711,0.49617,0.45957,0.59703,0.4748,0.68049,0.45756,0.22888,0.45618,0.59116,0.65337,0.618,0.34683,0.29214,0.59159,0.55832,0.35261,0.43962,0.61352,0.63571,0.50707,0.7392,0.76171,0.53022,0.4144,0.48224,0.48982,0.47478,0.55727,0.45233,0.75196,0.29486,0.43999,0.39271,0.60106,0.63561,0.50618,0.23867,0.37126,0.59955,0.5689,0.562…
0.20157,0.22129,0.34343,0.50347,0.24604,0.18226,0.17541,0.18718,0.17143,0.16862,0.20016,0.20944,0.24822,0.18743,0.50933,0.17954,0.14607,0.45531,0.20276,0.23759,0.21062,0.1764,0.13968,0.29339,0.21825,0.22856,0.35057,0.22207,0.64809,0.22481,0.54724,0.32386,0.18215,0.18665,0.17767,0.18691,0.21813,0.21167,0.18366,0.50486,0.13818,0.18023,0.26178,0.20152,0.21265,0.19,0.13651,0.20209,0.25429,0.2562,0.18…
1.4181,1.0282,0.58344,0.2591,0.63942,1.3648,1.4026,1.4134,1.4891,1.2789,1.5114,1.1103,0.76437,1.6941,0.24514,1.4484,0.91921,0.64951,1.0495,0.60512,0.82115,1.4885,1.246,0.60303,0.8622,1.0874,0.81171,0.94265,0.2552,0.91495,0.40208,0.50037,1.4459,1.5178,1.4037,1.6041,1.0829,0.90634,1.8335,0.28074,1.1857,1.4708,1.2168,0.90159,0.71955,1.3557,0.99005,1.305,0.72096,0.68784,1.2474,0.48445,0.34215,0.30819…
1.0448,0.89524,0.60756,0.35227,0.68119,1.1097,0.9206,1.1215,1.2147,1.1197,1.145,0.7265,0.76412,1.249,0.32713,1.2908,0.84955,0.43169,0.96357,0.66937,0.851,1.0071,1.1138,0.62496,0.74724,0.83056,0.59626,0.91485,0.28174,0.91492,0.44006,0.61092,1.25,1.0221,1.2332,1.1851,0.73404,0.88782,1.3184,0.37558,1.076,1.3428,0.72717,0.86017,0.76782,1.2507,0.85701,0.95585,0.76472,0.61682,1.1177,0.5631,0.3351,0.332…
0.65057,0.63083,0.51118,0.33613,0.44888,0.6523,0.52338,0.64875,0.77728,0.72198,0.69295,0.40994,0.50038,0.75699,0.31881,0.83673,0.69204,0.26602,0.57917,0.44495,0.54158,0.63952,0.84629,0.40083,0.46907,0.54547,0.41746,0.60023,0.31935,0.64372,0.40408,0.43192,0.75833,0.58346,0.80278,0.68588,0.40315,0.56823,0.79836,0.32898,0.83683,0.89573,0.41128,0.52308,0.49668,0.78614,0.68037,0.66008,0.49574,0.39724,…
0.16007,0.18398,0.41102,0.68104,0.29614,0.13672,0.1395,0.14879,0.11264,0.14003,0.12861,0.259,0.29412,0.12763,0.74093,0.12046,0.081752,0.45714,0.1589,0.28619,0.21984,0.11807,0.081151,0.37116,0.23946,0.17558,0.32595,0.22037,0.80587,0.20395,0.63756,0.39832,0.13339,0.11588,0.12254,0.13033,0.23568,0.21964,0.11663,0.74195,0.067711,0.10436,0.22239,0.17438,0.24035,0.13121,0.083459,0.14646,0.27799,0.30942…
0.19299,0.25539,0.15197,0.20577,0.075236,0.11724,0.18752,0.12423,0.14057,0.12675,0.1465,0.14483,0.10214,0.18092,0.25032,0.15611,0.20542,0.34082,0.084098,0.062393,0.078102,0.20908,0.18339,0.12348,0.10654,0.27879,0.31824,0.097299,0.41011,0.11189,0.25999,0.088838,0.12559,0.19984,0.13537,0.15068,0.16207,0.1115,0.19688,0.21661,0.18046,0.15121,0.24686,0.07395,0.06829,0.13004,0.16965,0.20113,0.1065,0.11…
0.33547,0.35793,0.56826,0.65642,0.48557,0.35524,0.2262,0.36851,0.40045,0.43185,0.35473,0.28407,0.49552,0.36691,0.6852,0.4423,0.27502,0.26676,0.40236,0.48111,0.48392,0.26577,0.35853,0.48143,0.40121,0.28711,0.29996,0.49951,0.62142,0.52544,0.54394,0.5529,0.41149,0.26332,0.41956,0.34956,0.28587,0.47496,0.35803,0.65589,0.3401,0.443,0.22353,0.40891,0.48288,0.45757,0.30742,0.29118,0.45841,0.38785,0.4011…
0.19157,0.2778,0.20013,0.29164,0.11768,0.13695,0.14803,0.1488,0.17435,0.15962,0.16191,0.13276,0.14262,0.18962,0.32276,0.19521,0.25616,0.35994,0.116,0.1047,0.12885,0.18026,0.20619,0.15824,0.13046,0.28745,0.33711,0.13404,0.41151,0.16082,0.30109,0.13983,0.15842,0.13909,0.17769,0.15647,0.14708,0.14447,0.18069,0.27649,0.21517,0.19957,0.24206,0.11072,0.11753,0.16827,0.20892,0.18118,0.13645,0.13175,0.13…
0.22766,0.30089,0.4093,0.51018,0.27002,0.21018,0.15553,0.21412,0.24168,0.26267,0.21896,0.17489,0.29773,0.22037,0.54959,0.27969,0.24374,0.29777,0.22916,0.27317,0.26708,0.18386,0.24844,0.28981,0.24116,0.24437,0.2935,0.2803,0.57686,0.32699,0.47768,0.33347,0.24197,0.17536,0.24259,0.20659,0.17984,0.2723,0.22313,0.50041,0.25027,0.27056,0.20288,0.2237,0.25896,0.27152,0.22464,0.21218,0.27469,0.242,0.2301…
0.097514,0.19982,0.22371,0.35259,0.092332,0.058169,0.077624,0.065739,0.072233,0.076303,0.07616,0.10275,0.10819,0.08969,0.41483,0.082835,0.12719,0.33968,0.057718,0.081192,0.073952,0.096905,0.088231,0.15624,0.089898,0.18239,0.27568,0.084343,0.55579,0.11162,0.34252,0.13486,0.067654,0.092172,0.075241,0.072713,0.098856,0.087332,0.088117,0.37079,0.091548,0.087726,0.1625,0.056763,0.070392,0.072597,0.109…
0.0709,0.18488,0.18265,0.31892,0.057057,0.030267,0.04441,0.034707,0.039329,0.041631,0.043871,0.072361,0.07748,0.051677,0.36648,0.036122,0.11314,0.35302,0.033376,0.051483,0.045485,0.057971,0.047439,0.10897,0.053777,0.17382,0.275,0.05045,0.53313,0.084077,0.3379,0.10871,0.03487,0.059798,0.036556,0.038495,0.077875,0.056795,0.042335,0.31318,0.059157,0.040979,0.17329,0.034737,0.041188,0.038054,0.080776…
0.26542,0.24853,0.29126,0.38979,0.21185,0.22975,0.26631,0.2429,0.23141,0.22902,0.27389,0.30292,0.2199,0.28566,0.41572,0.23987,0.17538,0.45053,0.20732,0.20175,0.199,0.27772,0.19585,0.30278,0.25042,0.29715,0.42719,0.22132,0.56923,0.20359,0.43485,0.21925,0.24385,0.26779,0.22243,0.2722,0.28817,0.22029,0.29144,0.4131,0.1872,0.2335,0.30112,0.18898,0.19756,0.23489,0.1723,0.26872,0.23536,0.28467,0.22835,…
0.097335,0.18991,0.1674,0.29987,0.058129,0.050374,0.085504,0.052149,0.060882,0.060645,0.066255,0.10669,0.07927,0.075999,0.34286,0.060385,0.13237,0.34176,0.043858,0.050614,0.046232,0.094148,0.078755,0.11354,0.067003,0.19888,0.27967,0.054452,0.50324,0.077214,0.30942,0.097205,0.055674,0.089574,0.059197,0.065,0.10943,0.070234,0.07415,0.30681,0.073949,0.06458,0.19522,0.038201,0.044533,0.057163,0.11193…
0.096987,0.14095,0.3243,0.63612,0.20209,0.069838,0.074702,0.07607,0.064502,0.087459,0.077365,0.16846,0.2195,0.070618,0.66035,0.052625,0.05244,0.44809,0.088651,0.18726,0.14138,0.069161,0.028147,0.30135,0.16036,0.15246,0.33792,0.13446,0.79506,0.12308,0.58369,0.30678,0.063173,0.06973,0.061286,0.066249,0.17485,0.15249,0.046852,0.66583,0.033296,0.045769,0.1864,0.1051,0.13829,0.065939,0.047928,0.10344,…
0.30377,0.25196,0.39013,0.54757,0.29486,0.26787,0.27013,0.27171,0.26976,0.27252,0.30008,0.34934,0.29553,0.3285,0.57001,0.27016,0.16313,0.45857,0.25363,0.27058,0.26223,0.2785,0.20372,0.37364,0.32485,0.28038,0.40736,0.29271,0.64264,0.25579,0.50561,0.32098,0.27635,0.26983,0.26506,0.30825,0.32514,0.28236,0.32922,0.55096,0.19061,0.25357,0.30006,0.24747,0.26908,0.27052,0.18046,0.26538,0.31555,0.34918,0…
0.16161,0.19835,0.34207,0.54192,0.19427,0.12246,0.13429,0.13517,0.13135,0.1365,0.13634,0.20869,0.21321,0.15876,0.60133,0.13426,0.10444,0.41132,0.12848,0.1768,0.15676,0.14703,0.10719,0.27043,0.18206,0.20284,0.32709,0.16286,0.72334,0.17982,0.51086,0.26361,0.12984,0.13257,0.12899,0.13199,0.19893,0.16583,0.15626,0.57785,0.090095,0.13008,0.22392,0.12341,0.15729,0.13493,0.09875,0.15381,0.2028,0.22537,0…
1.0141,0.73233,0.51615,0.33227,0.66064,1.034,1.0025,1.0179,1.0444,0.93649,1.0824,0.86821,0.6893,1.1748,0.30216,1.0158,0.63796,0.56869,0.91092,0.64567,0.7648,1.0631,0.84306,0.59245,0.7904,0.79349,0.69265,0.78008,0.28736,0.7288,0.4375,0.54606,1.0632,1.0575,1.0092,1.1343,0.86936,0.75733,1.2126,0.3518,0.79055,1.0089,0.87323,0.83531,0.7186,0.98401,0.66223,0.96742,0.71755,0.67948,1.032,0.45948,0.28118,…
0.91019,0.6793,0.6968,0.58918,0.80882,0.9657,0.81054,0.97936,1.0042,0.96017,1.0352,0.88173,0.80496,1.1527,0.54613,0.99691,0.50663,0.50738,0.90368,0.77256,0.87884,0.89798,0.74673,0.7567,0.86881,0.7014,0.58626,0.93619,0.47642,0.8117,0.60725,0.71828,1.053,0.86599,0.98467,1.0869,0.84564,0.87882,1.2041,0.62185,0.68707,1.0037,0.72157,0.84907,0.84835,1.0099,0.56173,0.81199,0.76555,0.75739,1.0105,0.6188,…
0.97457,0.64386,0.67399,0.5514,0.84185,1.0451,0.88557,1.0275,1.004,0.93366,1.0832,0.90475,0.78742,1.1055,0.525,0.97615,0.48604,0.51193,0.95282,0.82446,0.90854,0.93152,0.72041,0.74747,0.90127,0.70125,0.64895,0.92694,0.45078,0.78581,0.58723,0.75819,1.0712,0.93479,0.98111,1.1346,0.88659,0.85603,1.1389,0.59218,0.68151,0.95477,0.7873,0.90446,0.8698,0.98982,0.562,0.84588,0.82062,0.78855,1.0434,0.63042,…
0.98433,0.71013,1.1577,0.96578,1.6962,1.3076,0.71931,1.3053,1.2174,1.328,1.2022,0.93967,1.3836,1.0518,0.76994,1.231,0.4393,0.4356,1.6906,1.7407,1.8621,0.63572,0.66159,1.2162,1.3772,0.61607,0.58465,1.7168,0.55113,1.2558,0.98791,1.6222,1.4703,0.77778,1.3158,1.1659,0.91955,1.4858,1.0215,0.94028,0.63503,1.1453,0.51772,1.7325,1.8915,1.4697,0.47814,0.66258,1.3503,1.2309,1.622,1.1567,0.18286,0.49331,0.3…
0.42596,0.28461,0.80295,1.1196,1.163,0.54351,0.33429,0.54277,0.45275,0.55651,0.49552,0.61776,0.89289,0.42167,0.94907,0.43563,0.1288,0.42577,0.8316,1.2001,0.99105,0.2337,0.19043,0.91062,0.85003,0.27312,0.35235,0.90034,0.75047,0.60328,0.92773,1.2745,0.55505,0.33138,0.47998,0.46023,0.59244,0.80004,0.35203,1.1145,0.17709,0.36618,0.27989,0.93463,1.1181,0.53939,0.13634,0.26812,0.87041,0.89781,0.68338,0…
0.7621,0.49138,0.98352,1.0491,1.8796,1.0485,0.57073,1.0232,0.86717,0.99028,0.91315,0.89881,1.2071,0.76601,0.85833,0.83404,0.25092,0.4598,1.5014,1.8226,1.7165,0.467,0.39205,1.224,1.4052,0.45242,0.50839,1.3878,0.61783,0.90614,0.93996,1.5907,1.0836,0.59439,0.92463,0.88488,0.88225,1.2288,0.69554,1.0306,0.37597,0.73879,0.42838,1.6162,1.8554,1.0373,0.27554,0.50051,1.3173,1.3849,1.3262,1.013,0.1418,0.55…
0.704,0.48701,0.93048,0.99161,1.4628,0.92262,0.52631,0.92007,0.79681,0.91772,0.82831,0.76757,1.0693,0.70553,0.83808,0.79852,0.27342,0.42011,1.1979,1.3893,1.3662,0.44873,0.39734,1.1056,1.2146,0.44193,0.48789,1.2047,0.63141,0.86546,0.86456,1.3018,0.98886,0.5505,0.84936,0.8028,0.77335,1.0814,0.67435,0.97,0.38615,0.70516,0.39747,1.2762,1.4264,0.95632,0.29478,0.47759,1.1801,1.2263,1.1346,0.92013,0.179…
0.73845,0.51494,0.95644,0.94711,1.4838,1.0291,0.56,1.0079,0.92072,1.0007,0.91353,0.79459,1.1533,0.8044,0.80256,0.89546,0.31263,0.42068,1.3427,1.4551,1.4452,0.49993,0.45704,1.1883,1.2386,0.46657,0.52046,1.3303,0.58521,0.89506,0.86016,1.3098,1.1177,0.59338,0.98203,0.88272,0.77694,1.15,0.74609,0.9299,0.4515,0.82942,0.40176,1.4034,1.4958,1.0942,0.32539,0.54463,1.2922,1.2293,1.277,0.993,0.1677,0.54787…
1.4359,1.0559,0.95931,0.52146,1.1812,1.9092,1.1935,1.9772,1.8446,1.7975,1.6913,1.0921,1.2267,1.6683,0.47051,1.9217,0.841,0.5436,1.7267,1.1576,1.4893,1.1727,1.2166,1.0311,1.31,0.95393,0.73144,1.4916,0.38326,1.2819,0.65151,0.97269,2.1953,1.2871,1.9783,1.7424,1.109,1.4339,1.6914,0.55956,1.1809,1.923,0.84083,1.5506,1.3396,2.0701,0.87798,1.146,1.219,1.0468,1.9039,0.80524,0.26238,0.40447,0.30833,0.2634…
1.1978,0.78086,0.74728,0.555,1.2236,1.6314,1.2396,1.7132,1.3476,1.3148,1.3958,1.2515,1.0365,1.3365,0.44508,1.266,0.50529,0.66528,1.6109,1.2262,1.359,1.0071,0.76591,0.93434,1.2878,0.76706,0.73182,1.2323,0.37529,0.92241,0.63286,1.0037,1.6107,1.2665,1.3175,1.5046,1.2844,1.1496,1.3332,0.57482,0.73053,1.1971,0.90847,1.5226,1.3217,1.3671,0.56256,0.92834,1.0947,1.0897,1.6076,0.70337,0.20586,0.40031,0.30…
0.66536,0.40826,0.63573,0.71696,1.0123,0.89379,0.68029,0.93959,0.71304,0.73645,0.78612,0.96167,0.81546,0.70623,0.57297,0.65138,0.22645,0.61932,1.0235,1.0679,0.98991,0.50956,0.35148,0.78182,0.92301,0.4418,0.52734,0.87216,0.49365,0.5959,0.70908,0.94448,0.83774,0.66608,0.7271,0.7974,0.90974,0.81887,0.65041,0.73459,0.33726,0.59649,0.56966,1.0804,1.0447,0.75279,0.28165,0.4887,0.8351,0.89425,0.92762,0.…
1.4399,0.96781,0.58668,0.26555,0.70114,1.4988,1.6249,1.5862,1.5423,1.328,1.679,1.415,0.78682,1.7272,0.23926,1.435,0.82262,0.78202,1.1502,0.66811,0.89602,1.54,1.1584,0.6306,0.95187,1.0779,0.93242,0.98077,0.26202,0.91441,0.42531,0.54611,1.5025,1.6642,1.4226,1.8235,1.384,0.92951,1.8793,0.30563,1.0841,1.4395,1.3908,1.0063,0.78127,1.3658,0.91908,1.303,0.76117,0.74766,1.3353,0.50609,0.32507,0.31326,0.2…
1.3511,0.90318,0.8231,0.52021,1.222,1.8156,1.261,1.7396,1.6429,1.5501,1.6915,1.2262,1.1005,1.5737,0.44363,1.5491,0.65749,0.63596,1.7291,1.1985,1.424,1.157,0.9736,0.98427,1.3318,0.89318,0.79178,1.3802,0.36735,1.0936,0.63015,0.994,1.886,1.3443,1.6321,1.7933,1.2483,1.2887,1.6176,0.55106,0.93247,1.4996,0.93875,1.5943,1.3459,1.6569,0.72133,1.1108,1.21,1.1001,1.9393,0.75348,0.23336,0.40537,0.29693,0.21…
1.0003,0.731,0.48364,0.32142,0.48961,0.89136,1.0178,0.94344,0.97189,0.86038,1.0503,0.91066,0.56589,1.2169,0.30368,0.95927,0.63992,0.54557,0.67828,0.44882,0.58173,1.0977,0.87775,0.49925,0.65673,0.84873,0.70434,0.66688,0.32167,0.64592,0.40257,0.38437,0.92639,1.067,0.92659,1.1064,0.86554,0.63396,1.3269,0.30904,0.81346,0.98957,0.95091,0.59439,0.51103,0.89036,0.7263,0.91418,0.5279,0.54019,0.82773,0.40…
0.54823,0.42274,0.59777,0.6991,0.64765,0.59247,0.45269,0.58057,0.58356,0.57631,0.58794,0.56754,0.59508,0.60757,0.65369,0.56628,0.27801,0.44171,0.62124,0.65135,0.65213,0.46151,0.3879,0.64497,0.63361,0.42742,0.48491,0.65745,0.60941,0.54132,0.62633,0.69455,0.62869,0.49723,0.57029,0.60263,0.56045,0.59525,0.60191,0.69578,0.36746,0.5552,0.44235,0.62457,0.66564,0.62313,0.30602,0.45601,0.63475,0.59221,0.…
0.22496,0.25593,0.22825,0.35903,0.15188,0.1749,0.19281,0.17208,0.1722,0.15348,0.1827,0.1865,0.14114,0.2051,0.36469,0.17443,0.16648,0.4144,0.14401,0.14129,0.13602,0.20305,0.15896,0.20459,0.17822,0.27439,0.36486,0.14815,0.51902,0.15715,0.38505,0.19319,0.1597,0.18988,0.15747,0.16345,0.20944,0.15787,0.20256,0.36682,0.15371,0.17209,0.25835,0.14003,0.13296,0.16189,0.15761,0.22738,0.18767,0.20257,0.1639…
0.25797,0.22463,0.40664,0.64255,0.35631,0.22366,0.22886,0.23425,0.21618,0.24856,0.25045,0.32469,0.34121,0.25662,0.67881,0.21994,0.11755,0.46201,0.26356,0.33958,0.30863,0.21179,0.14448,0.42256,0.33222,0.24937,0.37573,0.30014,0.74006,0.25538,0.62481,0.42034,0.23395,0.21545,0.21901,0.24433,0.32839,0.30264,0.25341,0.70575,0.1395,0.20416,0.29519,0.27313,0.30449,0.2281,0.12316,0.20727,0.34561,0.4025,0.…
0.22202,0.25151,0.38652,0.58457,0.33584,0.21923,0.16695,0.21099,0.21033,0.2431,0.21094,0.23239,0.32431,0.20535,0.61881,0.22309,0.17725,0.37388,0.24522,0.32813,0.29728,0.18566,0.15488,0.38192,0.26986,0.24049,0.34073,0.28728,0.65563,0.28369,0.57341,0.4283,0.23333,0.17383,0.22273,0.19927,0.24302,0.28194,0.1965,0.61686,0.16263,0.21726,0.23027,0.25929,0.30623,0.23235,0.1432,0.20679,0.31442,0.30628,0.2…
0.25906,0.28403,0.35692,0.47782,0.27372,0.23503,0.20964,0.23595,0.2479,0.2348,0.24003,0.2272,0.26788,0.25958,0.49722,0.24951,0.17285,0.36758,0.24086,0.26236,0.26167,0.23422,0.20825,0.2946,0.25477,0.26699,0.32783,0.25865,0.58013,0.26607,0.46326,0.32038,0.24658,0.21719,0.24058,0.23797,0.23829,0.2611,0.25868,0.48485,0.18712,0.25076,0.23992,0.23388,0.25794,0.26114,0.19269,0.24053,0.27728,0.26947,0.24…
1.5506,1.0531,0.67999,0.32625,0.79738,1.6314,1.5087,1.6854,1.6809,1.4837,1.736,1.2707,0.90935,1.8618,0.28183,1.634,0.88917,0.68713,1.2681,0.75389,1.0111,1.5352,1.2646,0.7354,1.0388,1.1321,0.87662,1.1274,0.29071,1.0503,0.47205,0.62868,1.7299,1.5962,1.5995,1.8615,1.2305,1.0518,1.9968,0.34036,1.1901,1.6377,1.2678,1.1004,0.88441,1.5867,0.96898,1.3316,0.86642,0.81765,1.5104,0.57605,0.34061,0.34317,0.2…
1.168,0.75115,0.73703,0.54799,1.1958,1.5657,1.2325,1.6942,1.3055,1.2606,1.392,1.3153,1.0021,1.3289,0.43171,1.2322,0.50408,0.67218,1.5628,1.1954,1.3242,0.98669,0.75412,0.9121,1.2281,0.76941,0.74428,1.2217,0.37941,0.9033,0.64283,0.99104,1.5299,1.2115,1.2883,1.4851,1.303,1.1198,1.3139,0.56108,0.71992,1.1667,0.90396,1.5082,1.2992,1.3359,0.56481,0.92883,1.0426,1.0343,1.5641,0.68782,0.19895,0.38611,0.2…
0.75675,0.4942,0.58092,0.60595,0.95724,0.9265,0.85169,1.0127,0.79241,0.77656,0.86505,1.0482,0.75108,0.82643,0.49835,0.73241,0.2917,0.66215,0.99994,0.96991,0.93243,0.639,0.44365,0.72658,0.91051,0.5275,0.54857,0.86828,0.42757,0.59189,0.62443,0.87249,0.89663,0.80767,0.77209,0.89717,1.0186,0.78193,0.79377,0.63792,0.40728,0.67975,0.71766,1.0062,0.96098,0.8012,0.33786,0.57865,0.76851,0.8474,0.93938,0.6…
0.60774,0.42097,0.93409,1.1682,1.4723,0.84484,0.48001,0.84954,0.72894,0.8582,0.75159,0.74331,1.1264,0.623,0.95169,0.71548,0.22745,0.38989,1.2004,1.621,1.3791,0.35728,0.34845,1.0517,1.057,0.35949,0.39966,1.2443,0.67379,0.85618,0.92047,1.5648,0.88574,0.49237,0.77439,0.70524,0.73935,1.0925,0.56712,1.1594,0.33679,0.63785,0.33398,1.3428,1.5618,0.85143,0.26555,0.40051,1.1418,1.0395,1.0184,1.0222,0.1528…
0.44215,0.31578,0.55824,0.77628,0.79119,0.55127,0.4265,0.57883,0.45523,0.49977,0.49256,0.58923,0.61955,0.45954,0.64017,0.46189,0.18959,0.48792,0.69555,0.82293,0.71779,0.32489,0.26819,0.634,0.65808,0.30764,0.36721,0.65462,0.60569,0.48432,0.68505,0.85032,0.55059,0.41196,0.47726,0.47773,0.58062,0.58441,0.4215,0.81932,0.23891,0.41353,0.39622,0.72265,0.76279,0.52043,0.20364,0.32285,0.64917,0.66265,0.6…
0.56097,0.37551,0.79826,1.0244,1.189,0.70663,0.48032,0.72442,0.61616,0.69797,0.64893,0.72464,0.89826,0.57518,0.83606,0.59579,0.20605,0.45535,0.95247,1.2278,1.082,0.34252,0.29825,0.90225,0.91119,0.36215,0.40771,1.0017,0.66557,0.69261,0.87381,1.2515,0.71923,0.4546,0.63864,0.62086,0.70092,0.86666,0.51695,1.0781,0.28343,0.52623,0.39118,1.0096,1.1519,0.69828,0.22121,0.35665,0.88107,0.92171,0.82773,0.8…
0.40697,0.3719,0.51893,0.71997,0.59523,0.46835,0.37012,0.48788,0.45733,0.47018,0.4455,0.42822,0.50507,0.43853,0.65665,0.47051,0.27885,0.45394,0.52881,0.58698,0.57507,0.31161,0.34305,0.51204,0.48056,0.31794,0.33237,0.54891,0.61995,0.47061,0.62394,0.66681,0.49939,0.38098,0.47827,0.42949,0.43856,0.50781,0.42689,0.70086,0.33879,0.45617,0.37359,0.54116,0.58101,0.50908,0.2854,0.32252,0.51307,0.4887,0.5…
0.23932,0.24161,0.47544,0.69732,0.42052,0.258,0.20249,0.26619,0.25021,0.26928,0.23621,0.2721,0.37829,0.24742,0.66814,0.25672,0.17442,0.42162,0.31323,0.40082,0.36825,0.17182,0.17786,0.39586,0.31667,0.22212,0.30996,0.35406,0.72136,0.32827,0.62261,0.53915,0.27364,0.20299,0.26262,0.2255,0.27557,0.33827,0.22112,0.72277,0.18313,0.24351,0.25988,0.33116,0.37187,0.2749,0.17187,0.2052,0.36573,0.34986,0.277…
0.36881,0.26141,0.8217,1.1954,1.1563,0.48288,0.25992,0.48481,0.38898,0.4999,0.42217,0.56175,0.86771,0.33592,1.0299,0.37244,0.097418,0.35729,0.75262,1.1842,0.94907,0.18109,0.14385,0.91587,0.82968,0.22825,0.3256,0.86129,0.76961,0.5916,0.93729,1.3169,0.47955,0.27299,0.40275,0.37449,0.54282,0.7594,0.28297,1.2233,0.13853,0.30428,0.22688,0.85402,1.067,0.46723,0.12532,0.21817,0.87728,0.89186,0.6083,0.95…
0.16186,0.15033,0.33247,0.58333,0.26084,0.13454,0.16866,0.15736,0.1149,0.14392,0.142,0.27546,0.2335,0.14261,0.57353,0.11839,0.074864,0.54192,0.15454,0.24623,0.19895,0.15275,0.080669,0.32128,0.2371,0.18807,0.34184,0.19858,0.69204,0.15762,0.58249,0.34778,0.12684,0.16262,0.11397,0.13735,0.26371,0.19435,0.12692,0.62341,0.07357,0.10424,0.29646,0.16775,0.20206,0.13196,0.083057,0.14968,0.24037,0.29336,0…
0.30183,0.21803,0.61579,0.97741,0.7011,0.30776,0.25424,0.32195,0.26252,0.33367,0.30707,0.48601,0.56889,0.29356,0.90922,0.26338,0.10321,0.47179,0.42234,0.66584,0.55217,0.20393,0.13855,0.65251,0.53313,0.22445,0.3552,0.51383,0.82743,0.38447,0.80153,0.81242,0.3005,0.23615,0.26639,0.28275,0.44066,0.49166,0.25135,1.033,0.12278,0.22543,0.29235,0.4679,0.5987,0.30657,0.1186,0.20176,0.5602,0.60121,0.35924,…
0.045371,0.19278,0.10144,0.18803,0.012988,0.0059013,0.037619,0.0096655,0.010855,0.012725,0.009535,0.031827,0.032111,0.013139,0.23246,0.0097528,0.13406,0.34277,0.0052905,0.01117,0.010701,0.046436,0.024876,0.051421,0.018441,0.18675,0.25437,0.011311,0.3998,0.029152,0.24617,0.040174,0.0041129,0.038686,0.0071054,0.0063287,0.047922,0.020963,0.0081751,0.18785,0.041205,0.0096438,0.16818,0.004983,0.007030…
0.20005,0.22465,0.30262,0.44394,0.26459,0.17653,0.12784,0.17603,0.18666,0.20717,0.18393,0.18527,0.27838,0.17695,0.48187,0.18961,0.16775,0.30842,0.20613,0.25709,0.23349,0.16054,0.15266,0.3436,0.24253,0.2175,0.30451,0.24476,0.55851,0.23721,0.42844,0.30177,0.19216,0.14585,0.19723,0.16661,0.20876,0.25442,0.16029,0.45426,0.15978,0.1889,0.18865,0.21975,0.24921,0.20244,0.15308,0.22445,0.30142,0.27928,0.…
0.74213,0.48341,1.0231,1.1018,1.9032,1.0454,0.55854,1.0182,0.85962,0.99247,0.91538,0.89776,1.2593,0.75555,0.88385,0.83451,0.24587,0.43768,1.5265,2.0184,1.7974,0.45165,0.38106,1.2476,1.4017,0.44692,0.49501,1.4391,0.61233,0.9192,0.97584,1.6538,1.0641,0.58181,0.92163,0.8683,0.88147,1.2515,0.68307,1.0511,0.36929,0.73626,0.41018,1.6802,1.953,1.0389,0.26899,0.49352,1.3193,1.3679,1.3044,1.0679,0.12905,0…
0.092952,0.12749,0.48004,0.90532,0.32802,0.067557,0.062517,0.076271,0.049512,0.092946,0.072906,0.22143,0.32705,0.057889,0.97517,0.043827,0.031223,0.3998,0.11517,0.32063,0.20994,0.051564,0.022806,0.457,0.23422,0.1212,0.26862,0.20699,0.95796,0.19388,0.71403,0.48573,0.056213,0.059372,0.051865,0.046295,0.21849,0.22516,0.026667,0.92896,0.019162,0.027768,0.15466,0.15731,0.23737,0.053059,0.040132,0.0780…
1.0672,0.79005,0.92916,0.70741,1.1459,1.2804,0.81071,1.2848,1.3069,1.3053,1.2493,0.82158,1.0938,1.2142,0.6017,1.3767,0.59827,0.41229,1.3467,1.1612,1.311,0.84062,0.88903,0.96619,1.0983,0.73646,0.58496,1.3192,0.47,1.1539,0.696,1.0698,1.489,0.88834,1.3717,1.2457,0.82903,1.1988,1.2338,0.71147,0.86148,1.3561,0.60387,1.2726,1.2474,1.4859,0.63448,0.84651,1.1146,0.93527,1.4435,0.88704,0.2623,0.47632,0.40…
1.1677,0.84037,0.77639,0.56533,0.982,1.2745,1.0358,1.2828,1.2897,1.2209,1.3161,0.98419,0.94851,1.3877,0.49002,1.291,0.61175,0.55265,1.2245,0.98915,1.1276,1.0369,0.88459,0.83338,1.045,0.85029,0.70876,1.1654,0.43609,0.99352,0.65379,0.87812,1.3954,1.0746,1.2913,1.344,0.97201,1.0361,1.4228,0.56652,0.84096,1.2684,0.8052,1.1435,1.0863,1.3376,0.67204,0.97513,0.95211,0.85677,1.3805,0.71945,0.26708,0.4227…
0.99586,0.668,0.63481,0.50955,0.79137,1.0453,0.9261,1.0511,1.0334,0.96159,1.0769,0.87329,0.76971,1.1253,0.46877,1.0022,0.52336,0.54035,0.97364,0.79537,0.87462,0.9277,0.73551,0.71691,0.86987,0.74652,0.65,0.91179,0.4081,0.77731,0.57209,0.72936,1.0918,0.96349,1.0149,1.1215,0.86709,0.8601,1.1736,0.51099,0.70173,0.99608,0.81392,0.92629,0.84751,1.0314,0.57916,0.84912,0.78309,0.74228,1.0821,0.60964,0.24…
1.2295,0.87919,0.48477,0.22973,0.51763,1.0986,1.2542,1.1668,1.1932,1.0156,1.2895,1.0063,0.61894,1.4787,0.21174,1.1738,0.80323,0.60207,0.82392,0.49093,0.65693,1.4032,1.1012,0.495,0.71856,1.0104,0.78971,0.76148,0.24126,0.76425,0.34481,0.39983,1.1317,1.3233,1.1264,1.3467,0.97443,0.73193,1.6272,0.24,1.0196,1.2101,1.1403,0.71621,0.5842,1.083,0.87795,1.1801,0.58404,0.57447,0.97284,0.4111,0.34401,0.2868…
1.4154,0.90541,0.68025,0.37806,0.92648,1.6177,1.5263,1.6834,1.5389,1.4108,1.666,1.5921,0.92856,1.6525,0.32532,1.4381,0.70004,0.78437,1.3634,0.89547,1.1069,1.3441,1.0185,0.77242,1.1445,0.98479,0.88468,1.1411,0.30698,0.9568,0.5324,0.73437,1.6212,1.5296,1.46,1.8628,1.5166,1.0748,1.7575,0.40128,0.95264,1.3892,1.2555,1.2457,1.0067,1.4328,0.78583,1.1688,0.90291,0.9126,1.5193,0.6022,0.2812,0.35322,0.265…
1.4526,0.96955,0.63789,0.30137,0.78289,1.583,1.5722,1.6606,1.5733,1.3957,1.7217,1.4318,0.84711,1.7686,0.27348,1.4799,0.79499,0.75596,1.2316,0.74986,0.97482,1.5,1.1441,0.7032,1.0282,1.0762,0.90822,1.062,0.27509,0.95908,0.46156,0.61236,1.6079,1.638,1.4874,1.8664,1.3811,1.0057,1.9005,0.3381,1.0676,1.4731,1.3302,1.0946,0.87023,1.4268,0.88832,1.2842,0.8318,0.8216,1.4308,0.54279,0.31,0.32313,0.26387,0.…
0.3521,0.24145,0.37286,0.49262,0.39619,0.36868,0.44974,0.39144,0.3112,0.33486,0.39116,0.69131,0.37374,0.36041,0.47453,0.28495,0.13737,0.67952,0.36508,0.37831,0.35829,0.37249,0.19633,0.41157,0.44189,0.32411,0.43757,0.33557,0.57641,0.25335,0.52973,0.39741,0.3428,0.43598,0.3018,0.41126,0.6811,0.33617,0.35952,0.53761,0.17109,0.26695,0.58286,0.36697,0.35585,0.30528,0.169,0.31693,0.34124,0.49609,0.3564…
1.1573,0.72755,0.74643,0.54339,1.1469,1.4561,1.1083,1.3882,1.3075,1.2318,1.369,1.2,0.99715,1.3294,0.44959,1.2272,0.50184,0.63585,1.4383,1.1339,1.2708,1.0445,0.75274,0.94821,1.2633,0.76736,0.70865,1.2278,0.37746,0.90777,0.62994,0.95681,1.4735,1.1381,1.2896,1.4476,1.156,1.0962,1.3438,0.56658,0.70938,1.1488,0.87031,1.379,1.2127,1.2906,0.56524,0.96468,1.0785,1.096,1.5478,0.67264,0.1989,0.41153,0.3051…
1.1398,0.74305,0.68735,0.50345,1.0026,1.3256,1.0763,1.3406,1.2561,1.1722,1.3178,1.1144,0.92109,1.308,0.4053,1.1862,0.54554,0.61968,1.294,0.99001,1.1212,1.0325,0.79006,0.85767,1.1158,0.79257,0.73786,1.0954,0.37132,0.88295,0.5734,0.84047,1.3855,1.1302,1.2155,1.3743,1.0685,1.0229,1.3418,0.50416,0.74276,1.1475,0.86766,1.2184,1.0662,1.2435,0.60595,0.95866,0.95629,0.97276,1.3865,0.64743,0.21249,0.40304…
0.56717,0.43597,0.37733,0.41776,0.51308,0.67457,0.6637,0.6843,0.57994,0.54594,0.60504,0.54063,0.44962,0.57327,0.37327,0.56213,0.38014,0.47973,0.63068,0.52663,0.55305,0.52445,0.441,0.41115,0.49351,0.4853,0.47388,0.52475,0.35611,0.44124,0.41598,0.53817,0.64516,0.68585,0.58007,0.61726,0.55511,0.49228,0.5867,0.44307,0.43868,0.56034,0.50459,0.62055,0.54897,0.56247,0.38047,0.52482,0.49194,0.45966,0.617…
0.83246,0.57033,0.30114,0.20703,0.39895,0.8373,1.1695,0.88451,0.7885,0.66136,0.86059,0.94043,0.40342,0.90289,0.16859,0.71955,0.50143,0.7821,0.60772,0.37403,0.46742,0.98633,0.6635,0.34467,0.53822,0.68758,0.67641,0.49471,0.20507,0.45157,0.31516,0.31787,0.75913,1.1324,0.72748,0.92134,0.93574,0.47333,0.97445,0.20469,0.61634,0.7303,1.1311,0.53872,0.41961,0.67977,0.56727,0.86105,0.38905,0.47105,0.67826…
0.18185,0.19547,0.20689,0.33538,0.14552,0.15366,0.27427,0.16323,0.13754,0.13624,0.15534,0.27993,0.14549,0.17243,0.34037,0.13482,0.12908,0.64845,0.121,0.11851,0.12535,0.24043,0.13783,0.19213,0.15889,0.25078,0.38978,0.11602,0.48618,0.12089,0.40728,0.17615,0.13127,0.26274,0.13217,0.17147,0.28531,0.12146,0.17598,0.34349,0.11947,0.12966,0.42893,0.11198,0.099737,0.1224,0.1368,0.21952,0.1511,0.19931,0.1…
0.22457,0.16386,0.66277,1.0846,0.7787,0.25198,0.15295,0.25572,0.1808,0.26716,0.22722,0.44137,0.64499,0.18999,1.0149,0.17338,0.035839,0.41287,0.42349,0.80973,0.59551,0.098538,0.04731,0.74243,0.56428,0.17071,0.31633,0.5315,0.84864,0.37517,0.86174,0.96865,0.23066,0.14406,0.19935,0.1934,0.42565,0.52519,0.12473,1.1176,0.04675,0.12797,0.19214,0.52372,0.66659,0.23574,0.052454,0.13154,0.646,0.69061,0.324…
0.44581,0.29046,0.87082,1.2222,1.4129,0.61561,0.3311,0.62033,0.4671,0.6147,0.53727,0.6958,1.0249,0.42286,0.98931,0.45093,0.10035,0.4008,0.94388,1.5273,1.1774,0.21876,0.15496,1.0863,1.0389,0.27221,0.38325,1.0123,0.73239,0.6527,0.97257,1.4897,0.59346,0.32072,0.51251,0.48076,0.65204,0.90312,0.34327,1.174,0.15043,0.37115,0.25856,1.1201,1.3536,0.58776,0.11673,0.26552,1.0704,1.1511,0.77375,0.99142,0.11…
0.29659,0.23492,0.85161,1.2051,1.053,0.37695,0.18774,0.37528,0.3165,0.43771,0.3491,0.52257,0.87239,0.27343,1.1151,0.3043,0.066681,0.32358,0.62854,1.0857,0.86037,0.12773,0.10513,0.91681,0.74813,0.19223,0.2848,0.80534,0.82356,0.5819,0.91468,1.2202,0.39377,0.18968,0.33521,0.29849,0.48309,0.7261,0.20825,1.2403,0.091784,0.24299,0.1739,0.74304,0.96973,0.39782,0.094663,0.17539,0.84714,0.84143,0.50696,0.…
0.13147,0.13914,0.6179,1.1061,0.61032,0.13719,0.088508,0.14834,0.094153,0.16615,0.13091,0.35875,0.54302,0.089485,1.076,0.078699,0.023741,0.37575,0.27281,0.60867,0.42976,0.057029,0.017561,0.68398,0.43863,0.12638,0.28085,0.37375,0.92092,0.28777,0.84773,0.81015,0.11777,0.083931,0.096868,0.0911,0.33263,0.39234,0.043608,1.1407,0.01387,0.050864,0.14887,0.35455,0.48449,0.12091,0.033063,0.098963,0.5481,0…
0.22908,0.18857,0.75662,1.2206,0.89965,0.28075,0.14104,0.27503,0.22047,0.32574,0.25761,0.45601,0.75132,0.1951,1.1076,0.20625,0.042548,0.34425,0.49119,0.91928,0.69259,0.093506,0.062193,0.83094,0.63275,0.17215,0.289,0.63804,0.87434,0.46991,0.9126,1.0908,0.26951,0.14489,0.23642,0.20696,0.41418,0.60199,0.13729,1.2686,0.051525,0.15147,0.16227,0.59706,0.7817,0.27528,0.05885,0.14075,0.74102,0.75692,0.38…
0.11946,0.12712,0.55779,1.0312,0.50493,0.12724,0.097569,0.13357,0.084219,0.14754,0.1278,0.31108,0.4637,0.088472,1.0198,0.080824,0.02662,0.39092,0.21988,0.4979,0.34551,0.064985,0.02676,0.58712,0.3636,0.12633,0.27823,0.31408,0.92524,0.24936,0.7771,0.6755,0.10493,0.086022,0.090141,0.088172,0.28889,0.33934,0.046437,1.057,0.023477,0.057014,0.15766,0.28258,0.38978,0.097271,0.036768,0.10193,0.45841,0.51…
0.26959,0.22224,0.7704,1.1784,0.92883,0.34897,0.19829,0.34388,0.27873,0.37284,0.31575,0.46951,0.72244,0.26059,1.0441,0.26533,0.072271,0.3903,0.55957,0.936,0.73187,0.13851,0.10573,0.79122,0.6434,0.18793,0.3098,0.6786,0.84601,0.4728,0.92495,1.1012,0.34537,0.19019,0.30159,0.2705,0.42964,0.61325,0.20527,1.1994,0.095863,0.21059,0.20678,0.65263,0.83136,0.33214,0.087492,0.17891,0.72123,0.744,0.44234,0.8…
0.079765,0.11539,0.49512,0.93218,0.32128,0.056543,0.056673,0.064027,0.043771,0.081706,0.064758,0.22988,0.32545,0.04429,0.98753,0.040742,0.026106,0.39776,0.10648,0.31448,0.19961,0.046408,0.015342,0.45409,0.22784,0.10643,0.26894,0.19361,0.98042,0.18445,0.73655,0.50276,0.043498,0.050569,0.036964,0.038078,0.21772,0.22888,0.01835,0.98564,0.0092428,0.020574,0.1483,0.14407,0.22529,0.042258,0.030421,0.07…
0.31904,0.28925,0.36606,0.54595,0.35433,0.30831,0.28832,0.30387,0.29371,0.31385,0.31171,0.33784,0.37174,0.3232,0.5073,0.27221,0.19516,0.42737,0.3349,0.34733,0.33755,0.28871,0.20097,0.36893,0.34119,0.29169,0.45633,0.33269,0.58083,0.26951,0.5425,0.40918,0.30553,0.28453,0.28558,0.31181,0.34588,0.33863,0.30046,0.53756,0.20137,0.26074,0.33017,0.34911,0.34046,0.29479,0.18819,0.3257,0.36469,0.36725,0.31…
0.07499,0.19995,0.13141,0.23797,0.031178,0.030854,0.053335,0.031295,0.037544,0.035457,0.039088,0.037456,0.048985,0.040346,0.26711,0.039403,0.17744,0.29853,0.024252,0.037835,0.031082,0.069458,0.067367,0.080378,0.036331,0.18366,0.25073,0.031279,0.41904,0.065224,0.26264,0.080476,0.029936,0.060303,0.035139,0.026969,0.047986,0.041195,0.03887,0.22912,0.084814,0.04077,0.15994,0.023745,0.0242,0.030542,0.…
0.16418,0.19555,0.32036,0.46548,0.2676,0.17526,0.13279,0.16664,0.1788,0.1936,0.16738,0.18901,0.2821,0.1566,0.50381,0.17316,0.16176,0.34061,0.20712,0.2703,0.24218,0.17106,0.13746,0.34475,0.25245,0.20417,0.29375,0.23909,0.55233,0.21896,0.43304,0.31848,0.18183,0.14369,0.17908,0.15452,0.2028,0.2411,0.14881,0.48057,0.13551,0.16459,0.1745,0.2304,0.25122,0.18515,0.12962,0.2199,0.31514,0.28539,0.19348,0.…
0.66214,0.50367,0.70824,0.69937,0.87281,0.83463,0.54805,0.82242,0.79663,0.80743,0.76615,0.55314,0.79988,0.71331,0.63481,0.81076,0.42298,0.35308,0.91698,0.89937,0.91849,0.55291,0.55815,0.77672,0.78153,0.48929,0.45191,0.87792,0.50988,0.74384,0.63212,0.88814,0.88702,0.58084,0.83702,0.74831,0.58554,0.82657,0.72589,0.68506,0.54518,0.79316,0.39637,0.91932,0.91988,0.87998,0.43531,0.67205,0.95154,0.73516…
0.23232,0.21301,0.46171,0.69517,0.46238,0.23467,0.16604,0.2363,0.21801,0.26404,0.2236,0.25875,0.4275,0.20651,0.71768,0.2214,0.11076,0.38605,0.30833,0.46031,0.38065,0.14332,0.12532,0.53174,0.38095,0.2205,0.35525,0.36388,0.71084,0.32902,0.59189,0.54661,0.2487,0.16824,0.22927,0.20534,0.28203,0.34504,0.1749,0.72769,0.12985,0.2056,0.19667,0.34231,0.40713,0.25672,0.11283,0.19742,0.48655,0.46198,0.28129…
1.3402,0.95176,0.88147,0.5371,1.1041,1.4743,1.0814,1.4804,1.5337,1.5009,1.5095,1.0658,1.1314,1.5861,0.45678,1.5631,0.73493,0.53783,1.4237,1.0722,1.2954,1.0939,1.0525,0.96156,1.2356,0.95125,0.72405,1.3359,0.38996,1.1128,0.62803,0.91205,1.67,1.1511,1.5837,1.58,1.0322,1.2676,1.5787,0.55551,1.015,1.5574,0.84645,1.3276,1.2116,1.6262,0.77042,1.0664,1.1228,1.0416,1.5862,0.76021,0.2668,0.42991,0.32017,0.…
1.5232,1.1729,0.70195,0.31688,0.74354,1.4761,1.2842,1.5414,1.6627,1.4976,1.6139,1.0242,0.90408,1.87,0.30146,1.7576,1.069,0.56142,1.1688,0.71409,0.97227,1.4472,1.5136,0.70408,0.97193,1.123,0.78577,1.0769,0.28671,1.1,0.45785,0.58629,1.6434,1.3867,1.6538,1.6745,1.0028,1.0688,2.0157,0.32869,1.4555,1.8617,1.0124,1.0245,0.85086,1.6308,1.1321,1.3479,0.85265,0.75463,1.3848,0.59311,0.34015,0.34621,0.28337…
1.2031,1.0294,0.53236,0.22093,0.4903,1.1069,1.0327,1.1088,1.2491,1.0828,1.1439,0.704,0.63279,1.3112,0.20702,1.3162,1.1349,0.41936,0.81716,0.46984,0.65288,1.2525,1.4057,0.50476,0.66248,0.96258,0.62787,0.74023,0.22793,0.83905,0.32462,0.39773,1.1863,1.1025,1.2254,1.1815,0.71041,0.75402,1.4087,0.23763,1.3879,1.4391,0.80901,0.69994,0.56885,1.1807,1.1307,1.1728,0.60672,0.50901,0.97187,0.42829,0.37205,0…
0.71822,0.84221,0.26885,0.080625,0.17202,0.56154,0.6738,0.59428,0.74835,0.60542,0.65493,0.37114,0.31775,0.7789,0.091007,0.80542,1.2189,0.25472,0.36382,0.1638,0.27255,0.85125,1.2616,0.22099,0.28543,0.73656,0.39405,0.35452,0.12634,0.5216,0.15545,0.13722,0.61506,0.73455,0.7232,0.66087,0.39763,0.38185,0.85005,0.097192,1.3004,0.90733,0.56156,0.28797,0.22029,0.65229,1.1435,0.79107,0.27671,0.2033,0.4659…
1.3219,1.1162,0.4842,0.16158,0.40405,1.0957,1.2542,1.1623,1.3352,1.0862,1.2868,0.85609,0.59142,1.5871,0.16564,1.354,1.2748,0.52651,0.74893,0.38224,0.57984,1.4893,1.6315,0.42532,0.61228,1.1538,0.72184,0.6882,0.19893,0.84925,0.28863,0.30699,1.1488,1.3458,1.2489,1.3033,0.84882,0.71443,1.7449,0.17382,1.5687,1.4683,1.0649,0.62319,0.48178,1.1575,1.3264,1.3044,0.522,0.45746,0.91643,0.37966,0.40854,0.271…
1.4899,1.2096,0.69477,0.28766,0.669,1.4222,1.2462,1.4716,1.6556,1.4673,1.5679,0.9534,0.8656,1.8498,0.27776,1.8,1.1796,0.53293,1.0791,0.65154,0.89435,1.4583,1.6443,0.65896,0.88296,1.1566,0.7498,1.0288,0.28362,1.1254,0.42509,0.53131,1.5839,1.3668,1.6522,1.5986,0.94547,1.0318,1.9941,0.30368,1.581,1.9478,0.98894,0.92365,0.77247,1.6328,1.2357,1.347,0.80052,0.68555,1.2858,0.5647,0.36258,0.32326,0.28328…
1.2881,1.0757,0.43854,0.14268,0.36702,1.0428,1.3077,1.1173,1.2576,1.0119,1.2316,0.88197,0.54654,1.5141,0.14471,1.2444,1.1908,0.56181,0.69765,0.33659,0.52403,1.5442,1.5243,0.38765,0.57512,1.1608,0.72977,0.63682,0.18676,0.77586,0.26508,0.27453,1.0713,1.3914,1.1526,1.2585,0.86591,0.65949,1.6767,0.15357,1.4333,1.3387,1.1442,0.57455,0.42683,1.0618,1.2694,1.3197,0.47441,0.43054,0.85505,0.34655,0.42183,…
1.1187,1.0086,0.38622,0.1248,0.3082,0.9121,1.0749,0.95796,1.1175,0.90704,1.0546,0.70321,0.48598,1.2954,0.12806,1.1551,1.2305,0.4354,0.60327,0.29013,0.4558,1.2959,1.4971,0.3405,0.48426,1.019,0.61116,0.55801,0.16872,0.7186,0.23227,0.24176,0.95698,1.1683,1.055,1.0703,0.69539,0.58735,1.4221,0.13908,1.4337,1.2522,0.92658,0.49621,0.36756,0.96571,1.2786,1.1461,0.434,0.35173,0.75744,0.31715,0.42136,0.239…
0.82869,0.63347,0.57138,0.48783,0.68797,0.85421,0.75067,0.84418,0.83395,0.78868,0.85676,0.74536,0.64975,0.86285,0.43527,0.80673,0.41005,0.55694,0.84497,0.68379,0.74355,0.71061,0.57357,0.62117,0.78008,0.64086,0.80924,0.75564,0.38439,0.62041,0.53693,0.63035,0.88087,0.73494,0.83719,0.89505,0.72859,0.69537,0.88932,0.49777,0.55217,0.77972,0.67009,0.80668,0.72147,0.82543,0.45118,0.65907,0.66121,0.69976…
1.4051,1.1463,0.58908,0.2153,0.53446,1.2405,1.2577,1.3093,1.4661,1.2534,1.4076,0.90606,0.73376,1.725,0.21841,1.547,1.1579,0.52753,0.90388,0.51066,0.72567,1.4803,1.5875,0.54177,0.74272,1.1365,0.72999,0.85285,0.2406,0.96063,0.36002,0.42695,1.3452,1.3622,1.423,1.4467,0.89828,0.87383,1.8798,0.23555,1.5139,1.6691,1.0248,0.76801,0.62419,1.3611,1.2082,1.3163,0.66258,0.57457,1.0941,0.48005,0.39041,0.3209…
0.72076,0.8034,0.20686,0.046165,0.10618,0.5026,0.72326,0.54411,0.68202,0.52875,0.60801,0.40837,0.25391,0.77239,0.057443,0.70186,1.2255,0.29069,0.27621,0.092328,0.18742,0.89954,1.2347,0.1639,0.23232,0.77953,0.40874,0.26482,0.10027,0.43221,0.10962,0.079144,0.53417,0.77051,0.63188,0.62731,0.41737,0.31263,0.85478,0.050294,1.2267,0.79769,0.6341,0.21155,0.1326,0.55271,1.2056,0.81101,0.20082,0.17006,0.3…
0.44088,0.61592,0.1129,0.022683,0.043471,0.276,0.44405,0.29884,0.39144,0.29099,0.34026,0.22421,0.13183,0.44897,0.027681,0.4192,1.011,0.1785,0.13401,0.039137,0.083247,0.57069,0.8491,0.089847,0.12052,0.56619,0.27491,0.13122,0.062399,0.24776,0.057601,0.031422,0.28535,0.47715,0.36502,0.35015,0.2247,0.16633,0.50059,0.025295,0.88637,0.4828,0.40373,0.09902,0.055501,0.3107,0.901,0.52964,0.10461,0.08587,0…
0.056991,0.28368,0.015275,0.027002,0.00067844,0.0080967,0.051435,0.0071653,0.022672,0.0086506,0.011477,0.0065449,0.0044407,0.015187,0.031974,0.013983,0.34703,0.11928,0.001822,0.0012571,0.0019282,0.06563,0.10361,0.0048773,0.002938,0.2313,0.12659,0.0016556,0.0975,0.020636,0.042981,0.0014017,0.0057307,0.06126,0.014821,0.0096739,0.012384,0.004084,0.015999,0.020875,0.1494,0.022278,0.099988,0.00082318,…
0.38574,0.54156,0.14053,0.055737,0.08529,0.27992,0.37905,0.29508,0.38075,0.29623,0.33273,0.18612,0.16142,0.41436,0.065333,0.40308,0.82889,0.18043,0.17286,0.082172,0.12547,0.47158,0.69954,0.10918,0.13774,0.46604,0.25225,0.18549,0.11922,0.27062,0.10234,0.076769,0.30553,0.41058,0.3676,0.34019,0.20306,0.19549,0.4467,0.053935,0.72564,0.46283,0.31358,0.13865,0.10503,0.33067,0.73203,0.46924,0.14474,0.10…
0.90644,0.61645,0.60813,0.50856,0.8553,1.0676,0.83218,1.0369,0.98533,0.92288,1.0256,0.86015,0.74982,1.067,0.43103,0.97135,0.46812,0.49994,1.0282,0.83784,0.90691,0.82824,0.66273,0.75589,0.91436,0.64432,0.60055,0.89753,0.38563,0.73279,0.50942,0.73225,1.0906,0.86425,0.99163,1.0638,0.83535,0.81758,1.0637,0.51414,0.63373,0.94154,0.65363,0.97093,0.88424,1.0048,0.50144,0.80153,0.7954,0.79773,1.0957,0.57…
0.38214,0.50293,0.10861,0.034841,0.048038,0.25082,0.38217,0.25814,0.31303,0.24554,0.30835,0.21715,0.12724,0.39299,0.048993,0.34323,0.68699,0.21493,0.12748,0.040247,0.077812,0.4876,0.60394,0.087122,0.12492,0.5017,0.27211,0.13108,0.09776,0.21032,0.06846,0.038158,0.25193,0.42234,0.30836,0.3114,0.22176,0.14776,0.43092,0.041016,0.59852,0.38322,0.35573,0.09126,0.059104,0.26672,0.62203,0.46105,0.099882,…
0.049977,0.2301,0.071188,0.12306,0.0075431,0.0092233,0.040831,0.0090831,0.015012,0.013585,0.015048,0.023356,0.021488,0.018359,0.1609,0.016571,0.17287,0.26326,0.004468,0.0060569,0.0062795,0.050984,0.048619,0.036037,0.01561,0.17812,0.20103,0.0091585,0.29332,0.026303,0.14593,0.022062,0.0090861,0.046012,0.015761,0.011263,0.028421,0.011021,0.016389,0.11625,0.071065,0.019444,0.13407,0.0044529,0.0051749…
0.19848,0.24075,0.1629,0.22449,0.10315,0.13834,0.17686,0.13742,0.1447,0.12998,0.16325,0.15143,0.1026,0.18789,0.26244,0.14862,0.18807,0.35951,0.10148,0.087539,0.094672,0.20443,0.16229,0.16407,0.12584,0.26699,0.33198,0.11058,0.36968,0.1225,0.26671,0.1138,0.14047,0.18392,0.13802,0.15231,0.16158,0.11743,0.18075,0.22532,0.16102,0.15158,0.24855,0.095261,0.091832,0.1356,0.17141,0.19053,0.12502,0.14719,0…
0.11127,0.25053,0.053869,0.070657,0.019502,0.043947,0.13554,0.046652,0.056206,0.043976,0.05358,0.058259,0.037707,0.059217,0.067519,0.05415,0.25696,0.32357,0.025376,0.015769,0.02091,0.13988,0.1161,0.026756,0.033072,0.2861,0.26107,0.020962,0.14826,0.038339,0.10684,0.018704,0.038101,0.13354,0.049818,0.050452,0.070098,0.024216,0.066851,0.059402,0.13153,0.062265,0.25222,0.017835,0.013382,0.038142,0.19…
0.12097,0.34891,0.034544,0.024767,0.0054601,0.047986,0.14976,0.049303,0.072844,0.044197,0.061699,0.054456,0.027774,0.084732,0.024779,0.066299,0.44377,0.18907,0.015381,0.0053678,0.0099921,0.18878,0.21917,0.012837,0.01683,0.31572,0.20361,0.017616,0.092929,0.05488,0.052348,0.0076102,0.038201,0.16213,0.066721,0.059473,0.053562,0.022858,0.095824,0.023108,0.25363,0.080569,0.21526,0.010756,0.0055419,0.0…
0.13527,0.28276,0.079934,0.10471,0.03334,0.065826,0.13309,0.069074,0.084975,0.067991,0.082127,0.070838,0.053844,0.086602,0.10648,0.080217,0.32458,0.26211,0.045232,0.032761,0.03749,0.14204,0.16142,0.046529,0.043256,0.29364,0.23453,0.045324,0.19637,0.075822,0.13717,0.042983,0.063659,0.14069,0.081115,0.079731,0.073799,0.052571,0.094565,0.097881,0.19356,0.094646,0.21062,0.038416,0.034086,0.068883,0.2…
0.63812,0.53169,0.27503,0.14891,0.24955,0.55596,0.69454,0.57573,0.59245,0.51249,0.61884,0.52569,0.32035,0.71194,0.1479,0.59717,0.60642,0.45305,0.37556,0.22466,0.30444,0.82011,0.68512,0.25552,0.36142,0.61633,0.47618,0.34032,0.1922,0.39098,0.21803,0.18251,0.55465,0.70052,0.56291,0.63936,0.50814,0.353,0.76433,0.13707,0.65143,0.63016,0.66634,0.31695,0.26485,0.52074,0.61485,0.71582,0.28772,0.29338,0.4…
0.2584,0.38241,0.17487,0.13068,0.076941,0.17435,0.23997,0.18741,0.24762,0.19588,0.21677,0.13467,0.13486,0.25049,0.14087,0.24267,0.51843,0.21374,0.12555,0.073591,0.10433,0.28236,0.38353,0.081263,0.10335,0.38846,0.24923,0.12359,0.20828,0.19813,0.14535,0.085622,0.1873,0.25666,0.22604,0.21151,0.13973,0.14201,0.27376,0.11761,0.40267,0.26989,0.26664,0.097858,0.086172,0.20526,0.44948,0.27765,0.10431,0.0…
0.47453,0.38446,0.4883,0.55219,0.51118,0.50139,0.47573,0.49693,0.43891,0.4513,0.46706,0.54747,0.47526,0.49896,0.52893,0.43647,0.23614,0.58374,0.49232,0.50913,0.49463,0.42996,0.3049,0.47611,0.51239,0.41015,0.4507,0.46818,0.54314,0.39029,0.54549,0.50095,0.4772,0.44951,0.43617,0.47865,0.519,0.45429,0.49463,0.53829,0.28687,0.41347,0.50411,0.48332,0.49233,0.45809,0.24845,0.39038,0.47324,0.50574,0.4999…
0.068902,0.1608,0.26441,0.47138,0.087478,0.033628,0.051068,0.032915,0.036672,0.047943,0.048893,0.10319,0.12084,0.046642,0.54008,0.035168,0.089626,0.38118,0.031421,0.079588,0.057842,0.058095,0.048416,0.17626,0.078608,0.14265,0.25882,0.062112,0.67591,0.1001,0.42849,0.16091,0.029368,0.053212,0.033041,0.035491,0.10375,0.080253,0.04013,0.47768,0.05085,0.03624,0.1713,0.031929,0.048816,0.029741,0.073054…
0.033726,0.19855,0.085437,0.17208,0.0059822,0.00099102,0.027274,0.0040186,0.0051914,0.0080027,0.0044467,0.021008,0.017899,0.0036472,0.19867,0.0018834,0.12008,0.32456,0.00098434,0.0052746,0.0034356,0.030302,0.016734,0.038361,0.011801,0.17288,0.24147,0.0033099,0.36538,0.019827,0.19891,0.028703,0.00081815,0.033792,0.0043699,0.0016959,0.030097,0.010497,0.0012086,0.15515,0.039976,0.0060986,0.14441,0.0…
1.4823,1.0554,0.90715,0.48275,1.1291,1.8345,1.2412,1.8121,1.8293,1.7432,1.8002,1.1204,1.1963,1.7996,0.44494,1.8761,0.84737,0.57146,1.653,1.1023,1.4157,1.2565,1.2171,0.99087,1.3181,1.0008,0.77173,1.4489,0.36865,1.2514,0.61664,0.90551,2.0832,1.3479,1.871,1.8375,1.1343,1.3771,1.8512,0.50626,1.1813,1.8757,0.90925,1.4692,1.261,1.9749,0.88855,1.2241,1.206,1.0509,1.9214,0.76484,0.2753,0.41048,0.30991,0.…
1.6457,1.1607,0.82138,0.40684,0.94591,1.8093,1.3669,1.8107,1.8797,1.7145,1.8819,1.1648,1.0732,2.0465,0.35868,1.929,0.94892,0.61124,1.4641,0.91612,1.2132,1.4269,1.3801,0.86841,1.1874,1.1358,0.841,1.3454,0.33168,1.2429,0.54164,0.7546,2.042,1.4791,1.9004,1.9803,1.15,1.2628,2.1694,0.41562,1.3161,1.9885,1.0345,1.2768,1.0592,1.9277,1.0112,1.3268,1.0471,0.93059,1.7684,0.69987,0.31565,0.36905,0.30416,0.2…
1.578,1.1009,0.67789,0.30674,0.75307,1.5967,1.4983,1.6747,1.695,1.4869,1.7693,1.2056,0.8847,1.9774,0.28035,1.6685,0.95519,0.67586,1.2183,0.72148,0.97175,1.5884,1.3588,0.70657,0.9887,1.1632,0.87317,1.0917,0.27669,1.0557,0.44997,0.58684,1.6965,1.5758,1.6517,1.8466,1.1698,1.0509,2.1451,0.32668,1.2824,1.7325,1.2131,1.0497,0.84829,1.5909,1.0287,1.3941,0.84854,0.78483,1.453,0.56662,0.34779,0.33689,0.28…
1.0999,0.89688,0.53882,0.27183,0.53704,1.0594,0.98175,1.065,1.194,1.0745,1.1232,0.72328,0.65585,1.2883,0.2428,1.2257,0.9505,0.45263,0.82335,0.51636,0.7038,1.1042,1.2295,0.5104,0.66448,0.89072,0.61588,0.75524,0.23236,0.82728,0.33945,0.45064,1.1437,1.0486,1.1504,1.1667,0.7273,0.75653,1.3683,0.28161,1.1682,1.3104,0.804,0.72329,0.60861,1.1604,0.97962,1.0504,0.62134,0.52431,0.99495,0.46242,0.37703,0.3…
0.78036,0.74751,0.57991,0.36292,0.54482,0.78859,0.61553,0.7998,0.92711,0.88782,0.83161,0.4778,0.61685,0.90155,0.34265,1.0705,0.81723,0.28124,0.70515,0.53165,0.66313,0.73084,0.98372,0.51931,0.58047,0.60678,0.45513,0.73281,0.3122,0.82625,0.40068,0.49321,0.92764,0.66822,0.96518,0.83702,0.49599,0.70482,0.93734,0.35541,0.99996,1.1226,0.45446,0.63217,0.60796,0.99777,0.78917,0.71894,0.5952,0.47221,0.813…
0.22575,0.22181,0.56816,0.85937,0.4992,0.2553,0.17365,0.23877,0.23036,0.2733,0.24314,0.37178,0.46342,0.22928,0.85161,0.23021,0.096345,0.41767,0.31746,0.50702,0.41261,0.15464,0.12203,0.57173,0.40529,0.21642,0.33074,0.41712,0.78706,0.35951,0.71925,0.60303,0.25574,0.17706,0.23668,0.21934,0.33082,0.40281,0.20443,0.88933,0.11143,0.20885,0.20045,0.34671,0.43738,0.25828,0.11601,0.17998,0.44711,0.4698,0.…
0.25328,0.32148,0.50648,0.59096,0.34538,0.24382,0.18386,0.25033,0.28963,0.33092,0.25666,0.21838,0.391,0.27369,0.60677,0.32389,0.29838,0.24979,0.27248,0.36157,0.33702,0.19402,0.3304,0.33172,0.2683,0.23984,0.22318,0.3595,0.58349,0.43109,0.46097,0.40709,0.29049,0.1829,0.30037,0.24602,0.21462,0.35948,0.26743,0.54727,0.33029,0.32529,0.1852,0.26653,0.34233,0.32973,0.32904,0.22788,0.32954,0.28596,0.2715…
0.092167,0.19773,0.30086,0.46126,0.1269,0.058256,0.057093,0.055907,0.070621,0.088428,0.070316,0.10694,0.15466,0.071625,0.51889,0.078329,0.15195,0.27145,0.062593,0.11557,0.096764,0.079791,0.10541,0.2051,0.10561,0.15606,0.22021,0.11741,0.62002,0.15566,0.39994,0.20146,0.06446,0.06959,0.071288,0.060648,0.10077,0.11312,0.068608,0.45397,0.10406,0.076195,0.13236,0.064868,0.10126,0.07569,0.13819,0.10283,…
0.21172,0.19641,0.45069,0.71253,0.3829,0.20363,0.15965,0.2232,0.20681,0.2314,0.2216,0.31614,0.35963,0.22603,0.68472,0.1942,0.10391,0.43543,0.25398,0.3527,0.31919,0.17147,0.11639,0.44685,0.34018,0.2201,0.35523,0.30361,0.7271,0.25207,0.61472,0.42533,0.21317,0.18312,0.20235,0.21508,0.28384,0.28839,0.20638,0.69279,0.11161,0.18304,0.23837,0.2646,0.31498,0.22111,0.10787,0.18447,0.35704,0.41313,0.23912,…
0.073225,0.14801,0.24736,0.43257,0.10541,0.046014,0.054589,0.048754,0.047816,0.05524,0.051855,0.094399,0.12937,0.054263,0.476,0.050953,0.10779,0.39122,0.05504,0.095832,0.078804,0.06024,0.049782,0.16387,0.086689,0.15662,0.26032,0.081614,0.63821,0.098811,0.39253,0.16112,0.045583,0.054916,0.049413,0.039339,0.094406,0.09419,0.045185,0.4247,0.055395,0.050582,0.15718,0.055503,0.07604,0.052543,0.076469,…
0.04906,0.12805,0.30326,0.62945,0.1006,0.012585,0.046096,0.020119,0.010507,0.026052,0.02458,0.1226,0.13708,0.021984,0.70372,0.0095781,0.054272,0.45786,0.01594,0.082177,0.050573,0.042271,0.0141,0.21649,0.084875,0.11616,0.29014,0.053044,0.86956,0.087205,0.54682,0.21201,0.0063817,0.039414,0.0086052,0.0081988,0.11852,0.081576,0.0082248,0.63972,0.011867,0.0067643,0.16961,0.02143,0.0499,0.0078246,0.037…
0.50348,0.3776,0.73857,0.88808,0.78017,0.56168,0.38987,0.54859,0.50663,0.56591,0.56209,0.53675,0.70895,0.52797,0.81055,0.52154,0.23603,0.42824,0.66074,0.80479,0.7518,0.34042,0.3311,0.65579,0.65332,0.36476,0.45754,0.71343,0.64999,0.58583,0.69908,0.86165,0.57131,0.41329,0.52069,0.5077,0.51214,0.65758,0.48801,0.84601,0.31229,0.49584,0.35129,0.67931,0.77528,0.58128,0.25039,0.34444,0.6564,0.65535,0.64…
1.1331,0.7739,0.83943,0.6507,1.0744,1.2442,0.9122,1.2444,1.2759,1.2385,1.2819,0.95758,1.0254,1.3476,0.56242,1.2791,0.5722,0.54469,1.219,1.076,1.202,0.96076,0.84953,0.94908,1.1248,0.8021,0.63676,1.2177,0.44654,1.0312,0.65587,0.94769,1.3684,0.96744,1.2732,1.3204,0.93587,1.0965,1.3561,0.64304,0.81352,1.253,0.72796,1.1613,1.1437,1.3544,0.63957,0.90158,1.0141,0.94803,1.3645,0.80397,0.24426,0.45822,0.4…
0.74162,0.5466,0.77837,0.74097,0.88259,0.82338,0.61384,0.81033,0.79352,0.84364,0.80946,0.78099,0.80241,0.82801,0.70364,0.81475,0.36152,0.48678,0.82915,0.85471,0.8923,0.62088,0.53025,0.77701,0.86353,0.52325,0.50563,0.85633,0.53714,0.72554,0.67402,0.81231,0.87968,0.65643,0.82485,0.81213,0.7514,0.83031,0.82945,0.74344,0.49559,0.79811,0.55642,0.82008,0.87526,0.86062,0.40778,0.59781,0.79657,0.80653,0.…
0.11053,0.144,0.20915,0.42076,0.13832,0.080487,0.13156,0.088797,0.056157,0.072186,0.079642,0.17426,0.13712,0.07269,0.39902,0.047322,0.060963,0.61723,0.085037,0.12264,0.10586,0.10407,0.036363,0.18863,0.13515,0.17423,0.38332,0.076078,0.53523,0.072926,0.43948,0.17986,0.056959,0.11293,0.054981,0.067928,0.18564,0.092988,0.061772,0.39636,0.033727,0.044546,0.28899,0.088106,0.091636,0.059148,0.048195,0.1…
0.084231,0.1437,0.32341,0.60103,0.14743,0.052073,0.08111,0.05584,0.039647,0.052991,0.055427,0.16171,0.15962,0.054658,0.64041,0.035906,0.052763,0.53594,0.059188,0.13404,0.097241,0.066511,0.028619,0.2332,0.12761,0.14392,0.33617,0.087672,0.77853,0.095592,0.5502,0.23133,0.039359,0.062038,0.039146,0.041284,0.16196,0.10834,0.03897,0.58757,0.028655,0.031327,0.21527,0.062846,0.088219,0.040695,0.046377,0.…
0.13924,0.15126,0.52022,0.89289,0.41885,0.13988,0.097172,0.14899,0.11819,0.17703,0.1368,0.24885,0.40087,0.11277,0.94204,0.11897,0.0639,0.37852,0.21384,0.4037,0.3121,0.089426,0.061592,0.51438,0.3141,0.13851,0.25655,0.29691,0.89332,0.25778,0.67288,0.53715,0.13442,0.099816,0.11945,0.10591,0.2385,0.30575,0.079922,0.89895,0.058665,0.10083,0.16046,0.24752,0.33841,0.13947,0.074007,0.11241,0.39752,0.4008…
0.090627,0.12072,0.414,0.79508,0.26003,0.061263,0.05754,0.069534,0.053214,0.080677,0.069368,0.19262,0.26996,0.050217,0.81563,0.040179,0.043176,0.41495,0.099321,0.25151,0.16671,0.052352,0.025547,0.37348,0.19528,0.13155,0.29998,0.1617,0.88069,0.16836,0.63414,0.38952,0.047507,0.056489,0.048632,0.040284,0.17663,0.17545,0.029989,0.78663,0.020764,0.033685,0.15266,0.1261,0.18558,0.052283,0.037724,0.0761…
0.039225,0.14419,0.19394,0.38499,0.036219,0.0087298,0.04037,0.012685,0.0097194,0.017263,0.01579,0.067071,0.06828,0.013873,0.46611,0.006923,0.07971,0.43301,0.0078423,0.027282,0.018076,0.040177,0.01838,0.12212,0.041589,0.13612,0.27827,0.019608,0.68266,0.047941,0.39063,0.095346,0.0053815,0.034679,0.0081119,0.0043734,0.075056,0.041851,0.0064278,0.39747,0.0194,0.008879,0.17373,0.0067269,0.014013,0.006…
1.4737,1.0043,0.74384,0.37375,0.90784,1.6948,1.4572,1.7329,1.6597,1.5361,1.7495,1.3599,0.97005,1.7909,0.33574,1.624,0.80709,0.69661,1.3829,0.87203,1.1335,1.3983,1.1745,0.79847,1.1289,1.0322,0.86515,1.1924,0.31087,1.0715,0.52097,0.70142,1.7975,1.5085,1.6435,1.8708,1.2972,1.1381,1.8933,0.39667,1.1135,1.6317,1.1494,1.2293,1.0011,1.6518,0.88769,1.2439,0.95464,0.89309,1.6201,0.64208,0.2992,0.3531,0.29…
1.4048,0.93765,0.92376,0.5855,1.3357,1.9081,1.1966,1.8519,1.7343,1.6755,1.6788,1.1721,1.2326,1.609,0.49731,1.6744,0.6941,0.59313,1.8763,1.3028,1.6029,1.1263,1.0205,1.103,1.441,0.89872,0.7576,1.5238,0.39499,1.2142,0.66913,1.0727,2.0848,1.2749,1.768,1.7523,1.1746,1.4028,1.6446,0.58457,0.98043,1.6234,0.85596,1.7057,1.482,1.8414,0.74533,1.0998,1.3113,1.1922,2.1418,0.84003,0.23204,0.42673,0.32085,0.24…
1.5526,1.0699,0.71676,0.3412,0.83358,1.704,1.491,1.7705,1.7507,1.5616,1.7828,1.302,0.94653,1.9418,0.31415,1.6879,0.89176,0.67743,1.3288,0.79978,1.0735,1.5224,1.2916,0.76299,1.0897,1.1259,0.8703,1.1707,0.30013,1.0907,0.48215,0.65315,1.8126,1.5918,1.6987,1.8889,1.2372,1.1157,2.0675,0.35692,1.2143,1.7248,1.2083,1.1494,0.93635,1.6781,0.98713,1.3526,0.92719,0.86022,1.5889,0.61186,0.33401,0.35133,0.289…
0.099639,0.13696,0.3038,0.62768,0.18284,0.06834,0.082008,0.074142,0.049503,0.072763,0.071194,0.16824,0.17847,0.064685,0.59294,0.052973,0.065272,0.53974,0.089494,0.17268,0.125,0.070551,0.041364,0.23983,0.15243,0.15477,0.31868,0.11153,0.70368,0.10227,0.53802,0.27915,0.056627,0.072992,0.054362,0.048675,0.16143,0.12423,0.043212,0.5833,0.032904,0.045601,0.20894,0.096221,0.12898,0.059842,0.046797,0.089…
0.48644,0.44895,0.72314,0.78627,0.68791,0.58291,0.37415,0.60362,0.6206,0.68327,0.56491,0.42159,0.688,0.54847,0.71725,0.69444,0.40505,0.28989,0.65267,0.70295,0.72508,0.37179,0.51521,0.60552,0.56745,0.35294,0.33434,0.74781,0.55814,0.74775,0.58795,0.75115,0.66497,0.40725,0.66928,0.55418,0.40435,0.68851,0.54966,0.70215,0.49658,0.67258,0.28714,0.65315,0.72776,0.72668,0.39875,0.39714,0.64177,0.52335,0.…
1.6233,1.1166,0.75827,0.35581,0.86251,1.7555,1.4799,1.8157,1.8434,1.64,1.92,1.2879,1.0054,2.0614,0.31733,1.8048,0.91376,0.68547,1.3654,0.82318,1.1041,1.5025,1.3308,0.7877,1.1244,1.1653,0.89066,1.2374,0.31454,1.1452,0.51096,0.67551,1.9276,1.5566,1.7875,2.0264,1.2563,1.1713,2.2026,0.37729,1.2568,1.8409,1.1704,1.1785,0.95864,1.7672,1.0022,1.349,0.94849,0.87315,1.6327,0.64806,0.32898,0.36636,0.29099,…
1.0308,0.65743,0.905,0.77279,1.4638,1.4675,0.89515,1.3841,1.2329,1.2435,1.2873,1.1408,1.1786,1.1468,0.61108,1.1741,0.40975,0.57873,1.6575,1.4436,1.5392,0.7893,0.63974,1.0947,1.38,0.62217,0.61537,1.3724,0.46211,0.97509,0.75047,1.2662,1.505,0.93658,1.282,1.3031,1.1008,1.2339,1.1147,0.76098,0.60539,1.0911,0.66364,1.6342,1.5033,1.3386,0.46372,0.78827,1.2097,1.1951,1.692,0.85705,0.1874,0.49284,0.37345…
0.28529,0.22693,0.23013,0.32157,0.19371,0.26358,0.42891,0.28725,0.22609,0.2247,0.2719,0.51196,0.21322,0.2837,0.27928,0.20773,0.17291,0.7313,0.20783,0.17194,0.18199,0.33705,0.19207,0.21491,0.25138,0.31667,0.43076,0.17429,0.3991,0.15544,0.35073,0.19189,0.22603,0.38557,0.21857,0.28148,0.46328,0.2011,0.28762,0.31912,0.16868,0.21212,0.58056,0.19474,0.15961,0.20475,0.16692,0.28344,0.18859,0.26989,0.216…
1.2027,0.88341,1.0838,0.75151,1.4582,1.6254,0.93213,1.5657,1.5539,1.6226,1.4744,0.99114,1.3421,1.3587,0.61963,1.6152,0.61933,0.47649,1.7794,1.4897,1.7386,0.88465,0.92482,1.1488,1.3762,0.75789,0.65746,1.6929,0.46418,1.2959,0.777,1.2843,1.8752,1.0062,1.6761,1.479,0.99777,1.4934,1.3509,0.75517,0.90138,1.553,0.65019,1.7036,1.6469,1.8726,0.66767,0.90334,1.3724,1.1541,1.9112,1.0134,0.2247,0.47004,0.353…
0.742,0.59143,0.29717,0.16391,0.27607,0.65971,0.85546,0.66082,0.70618,0.60555,0.72144,0.65361,0.34431,0.8037,0.13675,0.67374,0.65485,0.55051,0.44982,0.25,0.35264,0.92233,0.77979,0.27741,0.38939,0.66797,0.55615,0.39021,0.18927,0.43098,0.21749,0.22629,0.63814,0.86666,0.65508,0.74993,0.63513,0.42149,0.87714,0.16897,0.71447,0.72022,0.85313,0.38198,0.29914,0.607,0.70286,0.82703,0.31083,0.31799,0.5426,…
0.90078,0.73936,0.31819,0.1421,0.29331,0.79517,0.99945,0.81904,0.87313,0.71404,0.88247,0.68677,0.40224,1.0101,0.12318,0.85777,0.83695,0.50458,0.5256,0.27066,0.39602,1.1528,1.0065,0.30957,0.46278,0.81539,0.60665,0.45317,0.15266,0.52892,0.21413,0.22854,0.77036,1.0093,0.80537,0.89391,0.66528,0.47424,1.0969,0.14142,0.95718,0.90616,0.87743,0.44135,0.32607,0.74584,0.86591,1.0457,0.37521,0.36458,0.64687…
1.3662,1.0379,0.984,0.54794,1.1334,1.5431,1.0164,1.5463,1.6837,1.6558,1.5527,0.9381,1.2014,1.5798,0.49266,1.8554,0.84286,0.45799,1.4948,1.1309,1.4043,1.0681,1.2241,0.96456,1.2027,0.91714,0.6841,1.4635,0.39622,1.3328,0.65423,0.97058,1.8817,1.1179,1.7511,1.5653,0.94404,1.3698,1.61,0.55951,1.2105,1.8524,0.7451,1.3875,1.2979,1.9528,0.88767,1.0552,1.1531,0.97629,1.7203,0.845,0.28398,0.42515,0.3317,0.3…
0.10775,0.15296,0.17056,0.31443,0.070826,0.065098,0.16801,0.078845,0.056207,0.057089,0.07419,0.19441,0.078542,0.085205,0.33303,0.050828,0.086992,0.59522,0.039935,0.053781,0.047561,0.13291,0.078936,0.12312,0.081319,0.19448,0.36911,0.044001,0.48329,0.055992,0.36866,0.10218,0.049471,0.12895,0.055007,0.069971,0.17095,0.060242,0.080002,0.33913,0.061402,0.056335,0.31942,0.033603,0.037529,0.049624,0.089…
0.11186,0.13855,0.3443,0.61217,0.16592,0.069172,0.11185,0.078361,0.06078,0.086125,0.082956,0.2022,0.19274,0.095025,0.70587,0.070535,0.069345,0.45165,0.072772,0.14565,0.10983,0.10948,0.062247,0.27679,0.14396,0.14351,0.30381,0.11545,0.82901,0.14342,0.53727,0.26177,0.06626,0.10138,0.064333,0.077406,0.18662,0.15184,0.087917,0.66594,0.04868,0.067508,0.22895,0.074379,0.11371,0.07431,0.078424,0.092938,0…
0.055353,0.16046,0.16705,0.31084,0.036577,0.018474,0.065206,0.023849,0.022185,0.025632,0.033436,0.075086,0.058272,0.031778,0.37162,0.023772,0.097949,0.40557,0.014848,0.030213,0.023723,0.056418,0.047885,0.097981,0.044319,0.15242,0.26925,0.026073,0.57431,0.05254,0.34383,0.083209,0.016997,0.053332,0.021468,0.021697,0.079889,0.043093,0.026684,0.33536,0.041878,0.026963,0.18034,0.011443,0.018332,0.0194…
0.062878,0.1274,0.27816,0.56347,0.096323,0.027083,0.064261,0.037682,0.024947,0.036722,0.039203,0.12452,0.11895,0.033756,0.62122,0.025904,0.068147,0.46319,0.028393,0.082786,0.055884,0.061501,0.02972,0.20563,0.086048,0.12671,0.29534,0.05466,0.8154,0.085842,0.50733,0.19074,0.021214,0.047143,0.022021,0.028504,0.12108,0.077205,0.02576,0.57525,0.025335,0.026843,0.18083,0.032669,0.0515,0.025368,0.051727…
0.11439,0.13204,0.53334,0.99079,0.3837,0.10355,0.087559,0.10471,0.077057,0.12201,0.10385,0.23826,0.35931,0.083505,0.94272,0.074382,0.049841,0.41559,0.15905,0.37079,0.26198,0.065417,0.032923,0.4424,0.27572,0.13354,0.28323,0.25939,0.91656,0.23698,0.71071,0.53818,0.083344,0.077493,0.078075,0.075537,0.22117,0.26606,0.053652,0.93687,0.030115,0.057689,0.15652,0.19661,0.29047,0.087687,0.046646,0.085846,…
0.049216,0.12632,0.26129,0.53669,0.076221,0.014214,0.044426,0.019695,0.011331,0.025261,0.023991,0.10598,0.10993,0.017782,0.62098,0.011139,0.057007,0.45651,0.013558,0.059883,0.038951,0.045931,0.016219,0.18547,0.06669,0.1314,0.29176,0.037867,0.82336,0.070527,0.50451,0.16812,0.0083338,0.039108,0.0095985,0.0079578,0.10869,0.065989,0.0087258,0.55153,0.013563,0.0094004,0.17688,0.016742,0.034168,0.00895…
0.1684,0.21215,0.35042,0.59183,0.23487,0.15952,0.1359,0.16437,0.15211,0.17543,0.15278,0.18763,0.27671,0.15516,0.61272,0.15131,0.14101,0.35974,0.17164,0.24091,0.21052,0.14663,0.12315,0.29717,0.19378,0.18142,0.28348,0.2154,0.69249,0.21526,0.49576,0.32373,0.16364,0.13553,0.15306,0.13583,0.19625,0.23332,0.14652,0.56643,0.12639,0.14907,0.1863,0.18391,0.21704,0.16444,0.13359,0.16196,0.27397,0.2344,0.16…
0.075548,0.19744,0.14407,0.2631,0.042464,0.039535,0.062345,0.03727,0.044222,0.039575,0.043642,0.047237,0.064326,0.042371,0.3061,0.047855,0.16733,0.30619,0.027212,0.040871,0.038038,0.074756,0.078291,0.090812,0.043981,0.18073,0.23988,0.038772,0.46272,0.06973,0.27366,0.08354,0.034995,0.065839,0.041468,0.03292,0.060754,0.04343,0.044054,0.25701,0.088426,0.050661,0.14706,0.028072,0.033661,0.043997,0.12…
1.4779,1.0433,0.79889,0.41382,0.92699,1.5108,1.2412,1.5506,1.6305,1.5092,1.6373,1.1239,1.0176,1.843,0.35959,1.6492,0.83877,0.59183,1.3417,0.89293,1.1525,1.2857,1.2017,0.83375,1.1272,1.0745,0.82038,1.2482,0.34169,1.1147,0.55467,0.76016,1.6724,1.3405,1.6302,1.7446,1.1009,1.1913,1.9116,0.42735,1.1494,1.6644,1.0121,1.2224,1.0454,1.6332,0.89938,1.1919,0.9744,0.91718,1.5636,0.66533,0.29822,0.3674,0.285…
1.3203,1.0541,0.74049,0.37115,0.77563,1.3533,1.107,1.3901,1.5143,1.4168,1.4605,0.90469,0.91023,1.5968,0.34979,1.623,0.98446,0.49188,1.1401,0.75116,0.99035,1.2254,1.383,0.73358,0.96239,0.98927,0.69386,1.0764,0.32026,1.1063,0.4861,0.64628,1.5261,1.2126,1.5495,1.4774,0.89306,1.0728,1.6895,0.39129,1.3275,1.7142,0.85896,1.0283,0.88923,1.5584,1.0387,1.1682,0.89052,0.76598,1.3172,0.61053,0.2978,0.352,0.…
1.2602,1.0907,0.48358,0.16642,0.39124,1.0497,1.1744,1.1145,1.279,1.0708,1.2174,0.79621,0.5885,1.4713,0.16316,1.3255,1.2615,0.48425,0.73178,0.37131,0.56292,1.4039,1.6044,0.41531,0.59345,1.0984,0.68407,0.68037,0.20108,0.82758,0.28804,0.30404,1.1221,1.2594,1.2183,1.24,0.7892,0.7124,1.6305,0.17311,1.5649,1.454,0.9793,0.60604,0.47096,1.1349,1.3039,1.2439,0.52121,0.44114,0.88581,0.36986,0.40095,0.25493…
1.0804,0.9456,0.44727,0.1793,0.38328,0.94518,0.96247,0.95983,1.0995,0.9035,1.0142,0.6327,0.51633,1.1805,0.16767,1.1289,1.0737,0.39457,0.66677,0.37285,0.52007,1.1641,1.2902,0.40506,0.54648,0.9489,0.61746,0.62477,0.19391,0.71847,0.28428,0.32429,1.0008,1.0261,1.0471,1.0396,0.6555,0.64507,1.2672,0.19165,1.2712,1.2194,0.78421,0.57594,0.45578,0.98971,1.0727,1.0819,0.50247,0.42138,0.82001,0.35578,0.3981…
1.4374,1.1304,0.5405,0.19963,0.50005,1.2388,1.3474,1.3103,1.4465,1.2006,1.4332,0.95103,0.67826,1.7378,0.19503,1.4697,1.1473,0.57676,0.87666,0.47336,0.68514,1.579,1.5368,0.5063,0.72644,1.1977,0.7854,0.80821,0.21995,0.9157,0.3425,0.38937,1.3079,1.4504,1.3776,1.454,0.94165,0.81547,1.9056,0.21461,1.4521,1.5833,1.139,0.7388,0.57781,1.294,1.2218,1.3826,0.62182,0.54772,1.057,0.4304,0.38738,0.29387,0.260…
1.2385,1.0137,0.40273,0.12558,0.32531,0.98349,1.3017,1.0539,1.1667,0.93843,1.1726,0.8693,0.50248,1.4126,0.12794,1.1545,1.1409,0.56836,0.64876,0.29694,0.47818,1.5014,1.4381,0.35345,0.53596,1.1354,0.74682,0.58461,0.17673,0.71956,0.25119,0.24157,1.0029,1.3703,1.0708,1.198,0.85514,0.60628,1.5733,0.13834,1.3454,1.2434,1.1671,0.53139,0.38454,0.98599,1.2257,1.2713,0.43279,0.40059,0.79975,0.31166,0.4244,…
0.67558,0.8634,0.29288,0.10218,0.19458,0.51376,0.60189,0.53334,0.68499,0.57301,0.6119,0.35035,0.31813,0.70933,0.11127,0.72288,1.0542,0.27065,0.35234,0.17784,0.28269,0.70608,1.0939,0.21902,0.28587,0.76378,0.46023,0.35528,0.13788,0.49407,0.16825,0.16768,0.56635,0.6501,0.66414,0.60043,0.37026,0.38259,0.78122,0.10388,1.0908,0.80623,0.5265,0.29422,0.23168,0.6047,1.03,0.6813,0.27049,0.23237,0.42918,0.2…
0.79224,0.78109,0.21335,0.060618,0.13599,0.59211,0.86348,0.62584,0.72622,0.56064,0.6975,0.4889,0.27173,0.84167,0.061984,0.71952,1.03,0.35745,0.33381,0.12153,0.22588,1.0237,1.1119,0.17776,0.26964,0.85389,0.5104,0.31443,0.112,0.44902,0.14549,0.11185,0.59599,0.90096,0.66244,0.70864,0.50151,0.33035,0.93203,0.066545,1.0868,0.79795,0.77565,0.25898,0.16547,0.58412,1.0494,0.92722,0.23994,0.19573,0.44649,…
1.1998,0.99123,0.4226,0.15408,0.39215,1.0194,1.1911,1.0617,1.1861,0.97277,1.1742,0.80566,0.54768,1.4057,0.14878,1.2077,1.0445,0.50282,0.7113,0.3681,0.53813,1.3836,1.3379,0.41881,0.57684,1.054,0.67537,0.66398,0.19465,0.7502,0.2891,0.31154,1.0695,1.2563,1.1273,1.1928,0.79237,0.66726,1.5553,0.17889,1.2741,1.2744,1.0149,0.59807,0.45778,1.0444,1.105,1.2288,0.50515,0.4466,0.86799,0.35133,0.38209,0.2569…
0.054394,0.29338,0.010435,0.022935,0.00027433,0.0050957,0.045986,0.0049975,0.016568,0.0051242,0.010241,0.0044121,0.0026397,0.010634,0.024173,0.0097958,0.33975,0.12767,0.0013024,0.00014521,0.00054607,0.063689,0.087285,0.0024221,0.0016372,0.2365,0.12837,0.0018711,0.091446,0.0204,0.042789,0.0022643,0.0036809,0.056906,0.014493,0.0088029,0.0070031,0.0028648,0.0099838,0.01826,0.13264,0.017909,0.099032,…
0.24645,0.45305,0.04509,0.011153,0.014669,0.12859,0.27265,0.1432,0.19272,0.12737,0.174,0.096531,0.059322,0.22498,0.016845,0.19353,0.71114,0.1327,0.051975,0.014584,0.027181,0.35371,0.48657,0.033043,0.040322,0.4209,0.19068,0.055492,0.054107,0.12711,0.041603,0.010794,0.1258,0.29742,0.17476,0.17216,0.10855,0.065646,0.25168,0.0089623,0.50851,0.22703,0.25976,0.034831,0.021859,0.12851,0.60287,0.34322,0.…
0.55336,0.50401,0.34932,0.30447,0.3802,0.56152,0.49524,0.54387,0.60684,0.52571,0.58085,0.36566,0.37763,0.63551,0.28055,0.62877,0.50454,0.30734,0.48329,0.37019,0.44047,0.58502,0.59486,0.3703,0.39075,0.50611,0.41066,0.47518,0.31073,0.45687,0.3562,0.35672,0.59804,0.52419,0.61005,0.58577,0.39315,0.44215,0.65818,0.29917,0.57743,0.65612,0.40377,0.43271,0.40979,0.60499,0.49671,0.5821,0.40898,0.34532,0.5…
0.044181,0.25029,0.033097,0.072581,0.00047364,0.0031595,0.033632,0.0046081,0.0091299,0.0061494,0.0064795,0.0099699,0.0079372,0.0082446,0.086552,0.0057643,0.20662,0.22773,0.00073864,0,0.00055508,0.040513,0.038188,0.0097996,0.0046788,0.20945,0.19327,0.001969,0.20756,0.014622,0.1054,0.0076394,0.0020702,0.042243,0.007715,0.0046061,0.021041,0.0051649,0.0069827,0.064085,0.067859,0.010814,0.12306,0.0001…
0.40519,0.48699,0.089478,0.023606,0.042557,0.25203,0.45702,0.26693,0.32028,0.24162,0.32106,0.24947,0.12094,0.41571,0.034671,0.32701,0.66815,0.25185,0.12051,0.032013,0.075172,0.5399,0.60268,0.084853,0.1179,0.53361,0.32732,0.12619,0.071755,0.20723,0.066099,0.027684,0.24949,0.48756,0.29305,0.3346,0.24961,0.14366,0.45377,0.029812,0.60026,0.3703,0.43636,0.08337,0.051053,0.25367,0.62071,0.50023,0.08803…
0.067853,0.23147,0.056351,0.097885,0.01174,0.018217,0.056504,0.016588,0.026562,0.018787,0.027421,0.035738,0.022251,0.028826,0.12356,0.024056,0.20236,0.28041,0.010093,0.0088723,0.01039,0.073351,0.059774,0.040041,0.018116,0.22392,0.25183,0.012462,0.23509,0.024061,0.14117,0.023012,0.016812,0.070761,0.023463,0.02374,0.047429,0.014518,0.028798,0.093432,0.084618,0.029331,0.14828,0.0075841,0.0082748,0.0…
0.29432,0.24603,0.18337,0.22626,0.17719,0.2561,0.41774,0.26904,0.21121,0.1996,0.26335,0.38711,0.18503,0.28214,0.19442,0.20066,0.17458,0.64759,0.19992,0.15345,0.16913,0.33997,0.17833,0.17362,0.2257,0.33557,0.46316,0.17878,0.33194,0.14037,0.33193,0.17234,0.2226,0.37197,0.20971,0.29106,0.38446,0.18771,0.28999,0.22266,0.16934,0.19659,0.54711,0.19458,0.15149,0.19675,0.17606,0.32174,0.1644,0.24615,0.21…
0.55518,0.52893,0.17922,0.07281,0.14291,0.46342,0.70393,0.47146,0.52184,0.40063,0.51351,0.43988,0.21237,0.59114,0.06797,0.50241,0.6847,0.3999,0.28146,0.12686,0.20175,0.80104,0.70153,0.16539,0.24684,0.61711,0.44799,0.23796,0.12913,0.31356,0.14334,0.11383,0.44257,0.73605,0.47502,0.53148,0.44846,0.25395,0.64905,0.083391,0.68627,0.54839,0.67356,0.23024,0.15989,0.41573,0.69414,0.73312,0.19293,0.19011,…
0.047873,0.2657,0.022078,0.041278,0.00067348,0.003089,0.051423,0.0050503,0.0098478,0.0020454,0.0075062,0.0072236,0.0067763,0.0099628,0.040089,0.0072044,0.24466,0.22318,0.0013746,0.00011505,0.00085463,0.06607,0.058882,0.0055816,0.0036817,0.2443,0.19119,0.0010111,0.14548,0.013957,0.081979,0.0046444,0.0031999,0.067013,0.0098886,0.0070089,0.016768,0.0042361,0.0086633,0.034113,0.080369,0.013205,0.1475…
0.13302,0.28231,0.053469,0.062172,0.010812,0.058526,0.15815,0.061024,0.074721,0.055292,0.076953,0.059394,0.036411,0.084951,0.071278,0.075515,0.34272,0.24384,0.029012,0.012765,0.019969,0.18279,0.18637,0.028519,0.035523,0.29099,0.21874,0.028995,0.1739,0.057301,0.10564,0.023612,0.055284,0.15922,0.072039,0.078552,0.082402,0.034176,0.096684,0.063048,0.20433,0.095522,0.23972,0.022878,0.015925,0.053778,…
0.50123,0.47385,0.13478,0.048115,0.092811,0.36572,0.63543,0.381,0.41515,0.31761,0.43148,0.39197,0.17059,0.51639,0.053517,0.39708,0.58412,0.38744,0.19408,0.073353,0.13912,0.72223,0.58846,0.12144,0.19348,0.57584,0.44234,0.1776,0.10688,0.24862,0.11909,0.068344,0.34505,0.64579,0.36136,0.45158,0.40407,0.19544,0.57524,0.054066,0.56276,0.4273,0.65191,0.14427,0.097837,0.32721,0.56441,0.64733,0.13319,0.16…
0.29659,0.38043,0.21764,0.2144,0.12636,0.23812,0.29038,0.24692,0.29602,0.25776,0.29848,0.2073,0.16139,0.31406,0.22419,0.29815,0.43509,0.25075,0.18021,0.12337,0.15153,0.33121,0.39804,0.14199,0.14684,0.38573,0.30536,0.19432,0.31875,0.26738,0.23211,0.14339,0.2593,0.31297,0.27984,0.28188,0.21491,0.18798,0.34205,0.20108,0.40158,0.32183,0.31759,0.1572,0.14332,0.26914,0.41054,0.30008,0.15813,0.12993,0.2…
0.23785,0.29261,0.11071,0.12813,0.066289,0.15863,0.33167,0.16791,0.16631,0.13379,0.17742,0.25109,0.09263,0.22157,0.14393,0.1647,0.27101,0.45551,0.08498,0.047768,0.07284,0.33231,0.23185,0.089948,0.11003,0.35141,0.33714,0.089667,0.25455,0.10566,0.19903,0.061649,0.14326,0.31147,0.15223,0.1896,0.26519,0.10091,0.23375,0.14199,0.21415,0.17236,0.47662,0.070534,0.054054,0.12892,0.25611,0.28789,0.076753,0…
0.42007,0.34184,0.33185,0.37522,0.35975,0.42601,0.43988,0.43411,0.39136,0.37424,0.43129,0.46067,0.36154,0.45635,0.37654,0.38331,0.2435,0.5839,0.37732,0.33102,0.34979,0.44042,0.29509,0.37081,0.39831,0.39116,0.4397,0.33969,0.43999,0.28945,0.46254,0.34078,0.40074,0.43385,0.36914,0.44071,0.45771,0.34721,0.4624,0.39109,0.29575,0.37783,0.54678,0.35909,0.33252,0.38049,0.26394,0.40026,0.34138,0.39139,0.3…
0.32505,0.31221,0.45387,0.57564,0.41591,0.33708,0.28724,0.33814,0.34599,0.35252,0.3406,0.36466,0.39834,0.34278,0.62589,0.33436,0.20992,0.34951,0.33882,0.40348,0.3927,0.31986,0.28211,0.46011,0.38634,0.30837,0.32054,0.3771,0.62821,0.35544,0.57784,0.45617,0.36149,0.30572,0.32383,0.3332,0.38573,0.37961,0.34864,0.63985,0.25896,0.33595,0.32417,0.33555,0.39329,0.35019,0.24576,0.30597,0.39943,0.40687,0.3…
0.10824,0.22199,0.16795,0.26717,0.079683,0.064602,0.087092,0.067892,0.079229,0.080141,0.073549,0.085802,0.098636,0.077007,0.30916,0.074672,0.19125,0.30295,0.054521,0.070743,0.064753,0.097756,0.11343,0.11076,0.079961,0.21852,0.24125,0.079292,0.44265,0.10472,0.28747,0.11837,0.071781,0.091126,0.077471,0.06764,0.10415,0.086274,0.083362,0.29246,0.11258,0.088866,0.19017,0.048208,0.062443,0.073528,0.154…
0.78531,0.60677,0.82511,0.72736,1.0854,0.98039,0.60875,0.95455,0.94502,0.97644,0.914,0.70304,0.95546,0.86393,0.64951,0.97638,0.47724,0.40845,1.1189,1.0728,1.1585,0.60376,0.63398,0.87852,0.98446,0.54082,0.50171,1.074,0.52257,0.88828,0.6775,0.99503,1.0736,0.6426,0.99052,0.8886,0.70294,0.98188,0.85792,0.71797,0.60625,0.92616,0.47522,1.115,1.1444,1.0774,0.48059,0.62303,0.97023,0.89016,1.1003,0.80032,…
0.079739,0.21934,0.0573,0.092855,0.0072586,0.023241,0.073845,0.026073,0.034208,0.026851,0.030719,0.058927,0.018709,0.046564,0.12665,0.032311,0.18346,0.30152,0.0096391,0.0047057,0.0071729,0.078178,0.085206,0.032121,0.023146,0.21357,0.23872,0.01436,0.25907,0.035932,0.15677,0.016691,0.020536,0.079145,0.026403,0.032619,0.060153,0.017408,0.046289,0.092378,0.09067,0.040479,0.19819,0.0047555,0.0048257,0…
0.038598,0.19929,0.079869,0.16063,0.0038823,0.0027511,0.029041,0.0048271,0.0045309,0.0043735,0.0050027,0.016339,0.0153,0.0043204,0.18536,0.0015559,0.12541,0.35159,0.0017138,0.0022606,0.0020904,0.036756,0.017235,0.032741,0.0094586,0.18585,0.25865,0.0018588,0.35501,0.017465,0.20883,0.027259,0.00041898,0.03737,0.0047395,0.0022295,0.027876,0.0078979,0.0027027,0.15248,0.032315,0.005344,0.16017,0.00084…
0.043187,0.15211,0.16113,0.34289,0.02858,0.0091213,0.032733,0.012694,0.01086,0.013236,0.016017,0.051839,0.050606,0.017414,0.39642,0.009843,0.088486,0.38949,0.0071118,0.021129,0.013974,0.041309,0.019354,0.095408,0.035257,0.14611,0.26129,0.015825,0.58364,0.03451,0.35196,0.08563,0.0057724,0.038044,0.01116,0.010505,0.059577,0.030269,0.010581,0.33974,0.025017,0.009909,0.16818,0.0074337,0.01208,0.00906…
0.037508,0.18284,0.092402,0.19321,0.012112,0.006739,0.034846,0.0089218,0.0089543,0.0089525,0.0086913,0.029026,0.023589,0.0079213,0.20961,0.0047052,0.12266,0.36043,0.0057769,0.0086165,0.0093666,0.03976,0.023332,0.048065,0.017672,0.18346,0.26414,0.0051535,0.38131,0.019889,0.21373,0.043937,0.0033632,0.043512,0.0078038,0.0052518,0.036457,0.015979,0.0037649,0.182,0.035963,0.0087823,0.16778,0.0065777,0…
0.03792,0.20255,0.068269,0.15269,0.0067129,0.005177,0.030896,0.0055413,0.0064903,0.0058431,0.0062948,0.013495,0.015335,0.0038647,0.17506,0.0036309,0.13523,0.30922,0.0029146,0.0048122,0.0040387,0.039031,0.019051,0.02843,0.0099261,0.1785,0.22931,0.0043605,0.33871,0.022667,0.1815,0.02705,0.0026432,0.035049,0.0072388,0.0038667,0.02308,0.0088113,0.0041008,0.13745,0.036729,0.0075071,0.14165,0.0039201,0…
0.036118,0.17119,0.12449,0.24846,0.016035,0.0046099,0.031053,0.0076588,0.0092423,0.011855,0.01066,0.035494,0.031652,0.010204,0.31226,0.0069825,0.11907,0.35305,0.0049053,0.01004,0.0092028,0.039055,0.019617,0.061271,0.021778,0.15461,0.24945,0.00747,0.5122,0.034933,0.27556,0.051065,0.0041075,0.036624,0.007141,0.0049493,0.042757,0.022905,0.0045614,0.25033,0.028529,0.0088773,0.1496,0.0041841,0.0068804…
0.09882,0.14764,0.23782,0.44788,0.1179,0.072691,0.10454,0.089927,0.066826,0.078488,0.085946,0.16265,0.14442,0.090886,0.47223,0.07239,0.087289,0.44533,0.069979,0.10367,0.082561,0.092744,0.053587,0.19933,0.1202,0.17474,0.33651,0.091069,0.64523,0.089934,0.45155,0.16587,0.069179,0.091709,0.06759,0.077817,0.15055,0.10418,0.082333,0.46624,0.054665,0.066681,0.22867,0.068504,0.079268,0.071098,0.067702,0.…
1.6107,1.147,0.70052,0.3115,0.76981,1.6313,1.4441,1.6823,1.7361,1.5217,1.7869,1.1455,0.90284,2.0417,0.27743,1.7652,1.0105,0.63229,1.2384,0.72917,0.99088,1.558,1.4261,0.72779,1.0232,1.1926,0.86619,1.126,0.27828,1.094,0.46683,0.59693,1.7702,1.5725,1.7047,1.8591,1.1374,1.0729,2.1969,0.33304,1.356,1.8238,1.1547,1.0683,0.86587,1.66,1.0778,1.43,0.87722,0.80117,1.4906,0.59018,0.33743,0.34302,0.28408,0.2…
1.2992,0.89042,0.49025,0.21747,0.55549,1.2152,1.377,1.2941,1.2851,1.0967,1.3725,1.1255,0.66151,1.5821,0.20349,1.2344,0.79967,0.65532,0.91649,0.52371,0.69938,1.4909,1.1084,0.53519,0.78863,1.0649,0.81872,0.80331,0.22921,0.78925,0.35412,0.42041,1.2231,1.442,1.2022,1.473,1.087,0.79221,1.7174,0.24153,1.0245,1.2587,1.2112,0.7933,0.6242,1.1524,0.89799,1.2803,0.61873,0.63028,1.0779,0.41096,0.34177,0.2955…
0.23003,0.29559,0.48791,0.59879,0.33883,0.23912,0.15743,0.23514,0.26331,0.30116,0.23194,0.19392,0.36499,0.2384,0.64473,0.29649,0.23294,0.26866,0.26328,0.33079,0.32075,0.18009,0.25645,0.34355,0.2767,0.21814,0.2564,0.34105,0.67126,0.3859,0.57853,0.43753,0.27554,0.17273,0.28607,0.22638,0.20679,0.32687,0.23931,0.63177,0.25381,0.29679,0.19794,0.27363,0.32725,0.29422,0.23404,0.22113,0.32464,0.28374,0.2…
0.056773,0.17056,0.18511,0.31261,0.049444,0.018739,0.036775,0.021772,0.031558,0.030261,0.029529,0.043855,0.074895,0.030047,0.37364,0.031321,0.14107,0.30527,0.021219,0.039065,0.031717,0.047661,0.051208,0.096785,0.051875,0.14449,0.22827,0.036732,0.52961,0.07079,0.324,0.10143,0.022457,0.040831,0.028531,0.019865,0.053443,0.04659,0.025477,0.30683,0.067461,0.031558,0.1356,0.021467,0.037193,0.025914,0.1…
0.16412,0.24934,0.29915,0.37295,0.17601,0.15534,0.1378,0.15937,0.18269,0.19007,0.16682,0.13496,0.20135,0.16843,0.40795,0.20064,0.24063,0.28682,0.16017,0.16693,0.1736,0.15158,0.19354,0.18234,0.14541,0.20039,0.23844,0.19133,0.53187,0.21393,0.38981,0.22953,0.17868,0.14684,0.1884,0.15334,0.13503,0.18533,0.16665,0.38075,0.20647,0.2055,0.19597,0.1529,0.16759,0.18715,0.20684,0.16208,0.17453,0.15915,0.15…
0.043431,0.15486,0.18375,0.37141,0.037163,0.0078369,0.039804,0.012815,0.0096752,0.015332,0.013929,0.059196,0.060281,0.018035,0.43565,0.011223,0.090416,0.4166,0.0084889,0.026535,0.019421,0.042214,0.022459,0.10319,0.040046,0.1544,0.279,0.0203,0.6377,0.049262,0.38018,0.097201,0.0069596,0.040048,0.01148,0.0080716,0.076832,0.038463,0.0096189,0.37687,0.029634,0.011273,0.17037,0.010599,0.014788,0.011623…
0.16471,0.19992,0.47931,0.80026,0.38651,0.16893,0.12828,0.17469,0.16048,0.19585,0.17018,0.23127,0.36674,0.16912,0.79201,0.16514,0.11946,0.38842,0.23341,0.37316,0.30588,0.11022,0.099506,0.4153,0.2887,0.17241,0.26074,0.32127,0.82666,0.2949,0.68721,0.52272,0.18548,0.13246,0.17186,0.15475,0.24214,0.30061,0.136,0.81094,0.10535,0.1432,0.21132,0.25513,0.3299,0.19108,0.10861,0.14674,0.3422,0.35917,0.2046…
1.184,0.94153,0.82087,0.52931,0.9654,1.3434,0.93683,1.3349,1.4529,1.4301,1.3502,0.84287,1.0241,1.3908,0.44758,1.5687,0.79038,0.43592,1.2561,0.95902,1.1448,0.98795,1.1531,0.83404,1.0133,0.84408,0.63455,1.2311,0.377,1.1489,0.61017,0.86045,1.5541,1.0295,1.49,1.3595,0.85309,1.16,1.4331,0.53225,1.1262,1.609,0.69637,1.1607,1.0861,1.5878,0.85741,0.98084,0.9961,0.82312,1.4064,0.76597,0.2954,0.40643,0.349…
0.83574,0.58637,0.47016,0.34742,0.55588,0.88226,0.85791,0.8544,0.86465,0.77384,0.91238,0.76681,0.57585,0.94356,0.31445,0.82659,0.51816,0.52578,0.75112,0.55947,0.63751,0.92982,0.68231,0.53635,0.67547,0.66178,0.59841,0.66458,0.32855,0.59696,0.43259,0.50651,0.87423,0.87692,0.81744,0.94734,0.76097,0.62502,0.98568,0.34192,0.64748,0.84602,0.76781,0.69263,0.59773,0.81283,0.55856,0.81389,0.59002,0.584,0.…
0.63722,0.51717,0.53856,0.53508,0.57242,0.62745,0.57446,0.65025,0.66163,0.64511,0.69615,0.55555,0.56956,0.73687,0.52352,0.66937,0.43257,0.41113,0.61531,0.56662,0.60359,0.60987,0.56095,0.52004,0.55248,0.5491,0.50971,0.63884,0.49232,0.60618,0.55277,0.59322,0.67956,0.62015,0.65501,0.69609,0.56352,0.60269,0.75279,0.53625,0.52244,0.654,0.54078,0.59576,0.59035,0.6803,0.4648,0.58781,0.55876,0.51458,0.65…
0.35252,0.2806,0.47197,0.66419,0.51103,0.37815,0.31401,0.37326,0.33513,0.34971,0.35434,0.4273,0.45277,0.35456,0.66101,0.32283,0.15221,0.48911,0.41318,0.51237,0.4579,0.28268,0.1966,0.51547,0.45538,0.2971,0.38733,0.42341,0.67339,0.34427,0.67871,0.57604,0.37367,0.29815,0.34166,0.36093,0.44846,0.41809,0.33515,0.71095,0.19538,0.30373,0.35222,0.44592,0.47551,0.3596,0.15565,0.29182,0.45434,0.5011,0.3951…
0.19188,0.16544,0.3018,0.53433,0.31175,0.20285,0.21464,0.20755,0.14211,0.15085,0.17667,0.31537,0.25513,0.15413,0.47099,0.12608,0.069389,0.60789,0.22529,0.30081,0.24167,0.14734,0.075605,0.34316,0.28803,0.22935,0.41783,0.20577,0.6386,0.14854,0.62282,0.37085,0.15944,0.19648,0.13392,0.17663,0.31898,0.20719,0.13497,0.54252,0.065634,0.11056,0.34684,0.24509,0.2483,0.14406,0.064105,0.15404,0.27569,0.3437…
0.13163,0.1529,0.39551,0.72259,0.30059,0.12822,0.12914,0.13103,0.10459,0.12585,0.12267,0.24449,0.28168,0.12601,0.72123,0.1001,0.064667,0.51829,0.16218,0.28468,0.21047,0.11847,0.060219,0.36711,0.24272,0.16593,0.35206,0.19382,0.86611,0.17618,0.70868,0.40534,0.11755,0.12313,0.10787,0.10837,0.258,0.20658,0.099079,0.75677,0.052874,0.08366,0.25569,0.18408,0.22351,0.11051,0.065407,0.1268,0.25328,0.33489…
0.05166,0.128,0.32115,0.59283,0.119,0.020397,0.047882,0.028512,0.019249,0.038666,0.031118,0.11965,0.15536,0.025603,0.69208,0.019546,0.053695,0.38849,0.034387,0.10588,0.072677,0.041379,0.018257,0.22963,0.09345,0.12261,0.26655,0.074803,0.84344,0.10882,0.5266,0.23806,0.016672,0.040286,0.019796,0.015015,0.11703,0.099962,0.0094828,0.60419,0.017545,0.013311,0.14676,0.046557,0.073012,0.021712,0.04332,0.…
0.1015,0.16878,0.38005,0.68626,0.22621,0.077494,0.07886,0.090831,0.07317,0.10801,0.083313,0.15124,0.24105,0.07863,0.74402,0.074583,0.071538,0.36872,0.10455,0.22276,0.16408,0.061721,0.054441,0.2935,0.17127,0.14544,0.28476,0.16374,0.81576,0.18073,0.57832,0.34125,0.079329,0.076224,0.075959,0.072971,0.1595,0.18313,0.060182,0.67129,0.049857,0.072483,0.15008,0.1274,0.17517,0.08737,0.076117,0.10117,0.23…
0.03477,0.16333,0.14582,0.29074,0.016232,0.0036848,0.033656,0.0075426,0.0048897,0.010563,0.010163,0.043055,0.038004,0.0090009,0.35264,0.0042309,0.097828,0.40126,0.003105,0.010746,0.010379,0.037057,0.014997,0.074435,0.025429,0.15124,0.27168,0.0095808,0.57154,0.034569,0.314,0.062425,0.0017169,0.037768,0.0059558,0.0043159,0.058619,0.026301,0.004836,0.28925,0.022408,0.0058451,0.16384,0.0036842,0.0048…
0.046986,0.14112,0.24359,0.46664,0.057192,0.012132,0.045707,0.019388,0.011177,0.020769,0.021587,0.093681,0.090467,0.026411,0.55727,0.013155,0.070133,0.43682,0.011042,0.045135,0.031102,0.046433,0.020488,0.15234,0.059962,0.12933,0.29155,0.032476,0.78001,0.058865,0.46437,0.14123,0.0083377,0.045221,0.01419,0.012491,0.096398,0.058665,0.015996,0.49414,0.02015,0.011611,0.17467,0.011721,0.023735,0.011127…
1.5022,1.05,0.79359,0.40791,0.95837,1.773,1.3901,1.7692,1.7693,1.615,1.7785,1.1966,1.031,1.8103,0.36137,1.7565,0.87119,0.6303,1.471,0.9292,1.2078,1.3836,1.2487,0.85706,1.1751,1.0512,0.83585,1.2778,0.32971,1.1422,0.54343,0.7707,1.937,1.4815,1.7524,1.8992,1.2097,1.2249,1.9214,0.43163,1.1959,1.7653,1.0568,1.3084,1.0789,1.7558,0.9305,1.2862,1.0413,0.9411,1.7417,0.68304,0.29276,0.37252,0.29935,0.25121…
1.5958,1.1055,0.80963,0.39364,0.96131,1.8378,1.4288,1.8286,1.8822,1.7068,1.9152,1.2932,1.0613,1.97,0.35301,1.8545,0.86903,0.64836,1.5027,0.91856,1.2293,1.4137,1.2723,0.8633,1.2193,1.1041,0.86939,1.3309,0.33062,1.1813,0.55425,0.76815,2.0364,1.5448,1.85,2.0539,1.2686,1.2651,2.0682,0.42886,1.2106,1.851,1.1173,1.3083,1.0753,1.8483,0.94594,1.274,1.0373,0.95708,1.7762,0.68081,0.30573,0.36968,0.28998,0.…
0.59314,0.5166,0.90917,0.90586,0.94069,0.73879,0.43023,0.75631,0.78393,0.8574,0.70984,0.51499,0.89016,0.64874,0.84021,0.8279,0.39859,0.28395,0.88822,0.99701,1.011,0.40706,0.55315,0.80775,0.76106,0.39796,0.39074,1.0126,0.64367,0.94109,0.74489,1.0688,0.86479,0.46723,0.8243,0.68764,0.50097,0.91694,0.63518,0.89404,0.53708,0.80896,0.33541,0.90216,1.0194,0.91597,0.4119,0.46054,0.86092,0.69889,0.84746,0…
0.10833,0.13344,0.40595,0.76458,0.27093,0.077525,0.10358,0.094589,0.066959,0.098241,0.099098,0.23059,0.26301,0.085671,0.79271,0.068759,0.056972,0.45986,0.1117,0.24179,0.1734,0.091338,0.040234,0.36284,0.21612,0.1403,0.31371,0.16971,0.88786,0.16728,0.67064,0.39975,0.075266,0.10623,0.071198,0.081718,0.22206,0.19562,0.066946,0.80702,0.034599,0.05607,0.21767,0.12833,0.18311,0.082644,0.053085,0.1033,0.…
0.080722,0.18279,0.25793,0.46742,0.099116,0.039854,0.066137,0.047069,0.044362,0.059324,0.058219,0.10219,0.12126,0.055872,0.54051,0.04831,0.10602,0.39971,0.043477,0.084859,0.066381,0.070678,0.057515,0.17048,0.082823,0.15939,0.27353,0.075811,0.72121,0.10099,0.47379,0.17668,0.041999,0.063502,0.04458,0.043922,0.11305,0.08842,0.049975,0.49129,0.052531,0.0499,0.18487,0.045073,0.067561,0.047969,0.087131…
0.078175,0.13033,0.29228,0.56544,0.11577,0.04063,0.079883,0.043783,0.032355,0.048681,0.047256,0.14806,0.1448,0.05136,0.63183,0.038551,0.062983,0.46126,0.039217,0.091762,0.06685,0.069216,0.030425,0.22197,0.10204,0.13953,0.30597,0.070099,0.83448,0.089747,0.53121,0.21183,0.035212,0.071617,0.034509,0.045361,0.14318,0.10098,0.044286,0.59972,0.033954,0.033443,0.20695,0.042941,0.062474,0.038303,0.059388…
0.062628,0.13422,0.34804,0.6598,0.1403,0.026549,0.048417,0.035697,0.022555,0.038494,0.0343,0.13073,0.16787,0.03194,0.72961,0.018789,0.056436,0.42435,0.039522,0.12963,0.080405,0.041234,0.019153,0.25377,0.1036,0.1193,0.27266,0.08364,0.88275,0.10727,0.58157,0.26169,0.022565,0.042723,0.019783,0.020558,0.1296,0.1129,0.018345,0.67521,0.019276,0.014074,0.16073,0.053247,0.086851,0.021501,0.045076,0.07046…
0.97728,0.75218,0.82573,0.67526,1.0083,1.1325,0.76804,1.1087,1.1722,1.1591,1.1156,0.76882,0.94639,1.1184,0.60309,1.1907,0.57173,0.40372,1.1715,1.0282,1.1233,0.79353,0.80718,0.85425,0.9713,0.69122,0.56275,1.1625,0.47302,0.99467,0.6418,0.97189,1.2873,0.84781,1.2037,1.1459,0.79485,1.0399,1.1203,0.69044,0.78163,1.1658,0.57133,1.1292,1.1058,1.2558,0.58661,0.81098,1.0142,0.85389,1.2462,0.80029,0.25392,…
0.49582,0.31792,0.78399,1.0363,1.2497,0.70911,0.41402,0.67924,0.55336,0.65183,0.6141,0.72778,0.94159,0.49466,0.87105,0.51959,0.15516,0.44938,0.98036,1.2656,1.1123,0.31787,0.22318,0.99333,0.98578,0.29992,0.41355,0.95694,0.69332,0.65437,0.8876,1.2931,0.69699,0.43344,0.59242,0.58034,0.71161,0.8529,0.44626,1.0691,0.21438,0.45209,0.3433,1.0879,1.1818,0.64446,0.1615,0.35294,0.96801,1.0018,0.85385,0.855…
0.873,0.63506,1.06,0.97382,1.5822,1.2263,0.65623,1.1828,1.1083,1.2101,1.1048,0.87449,1.2602,0.95732,0.78966,1.0989,0.3816,0.39425,1.5512,1.6168,1.6473,0.59566,0.58531,1.1642,1.2668,0.54513,0.54838,1.5515,0.58726,1.1081,0.88738,1.5257,1.3523,0.71203,1.1773,1.0706,0.85004,1.3099,0.91607,1.0046,0.55569,1.0269,0.44299,1.5726,1.6827,1.3173,0.41661,0.63734,1.3299,1.1545,1.5141,1.0708,0.17943,0.5431,0.3…
1.1569,0.86055,1.0477,0.73911,1.3505,1.4646,0.86063,1.4466,1.4807,1.5257,1.3815,0.90417,1.2714,1.3239,0.64865,1.5625,0.64677,0.43765,1.6104,1.3766,1.5695,0.86433,0.93602,1.0757,1.259,0.75066,0.61677,1.5711,0.45985,1.2765,0.7663,1.2473,1.7317,0.95853,1.5563,1.3947,0.91892,1.4014,1.3033,0.7745,0.92467,1.5393,0.60555,1.5352,1.5042,1.7492,0.67241,0.88762,1.2912,1.0884,1.7203,0.98929,0.22671,0.46968,0…
0.10298,0.12734,0.49612,0.90773,0.33393,0.069824,0.073145,0.083576,0.061564,0.10298,0.078859,0.21978,0.32499,0.075695,0.93858,0.059943,0.041476,0.4026,0.12551,0.31698,0.21885,0.053513,0.028441,0.42035,0.23589,0.11789,0.28255,0.21339,0.97892,0.2078,0.7317,0.5054,0.068378,0.065504,0.063617,0.060751,0.20655,0.23444,0.043151,0.94378,0.024468,0.040615,0.15926,0.1623,0.24678,0.066068,0.044582,0.088209,…
0.049845,0.12256,0.30094,0.62422,0.10103,0.01487,0.049456,0.024509,0.012894,0.028082,0.024677,0.12399,0.13971,0.02282,0.70644,0.011614,0.044214,0.46034,0.018567,0.088992,0.050328,0.044509,0.01237,0.22602,0.084481,0.11427,0.29759,0.052088,0.89558,0.08497,0.56705,0.21938,0.0084369,0.041309,0.011261,0.011713,0.12828,0.086001,0.00924,0.65567,0.011398,0.0074246,0.18154,0.02726,0.050193,0.0092631,0.034…
0.4935,0.67432,0.15039,0.034908,0.061333,0.32994,0.50344,0.35937,0.47765,0.36451,0.41058,0.2292,0.16671,0.50533,0.040804,0.49474,1.144,0.20044,0.17395,0.051498,0.11095,0.62832,1.0038,0.10317,0.13814,0.60074,0.28454,0.17649,0.079537,0.33027,0.071351,0.050425,0.34966,0.53512,0.43876,0.41381,0.25533,0.21349,0.56565,0.0388,1.0468,0.57603,0.44748,0.12939,0.080026,0.37858,1.0437,0.58924,0.13272,0.1037,…
0.54066,0.66566,0.25711,0.12124,0.16492,0.3837,0.45343,0.41185,0.52637,0.43873,0.45238,0.28305,0.26877,0.57421,0.14544,0.57038,0.87018,0.22242,0.27199,0.16196,0.22996,0.57562,0.83053,0.18797,0.23964,0.58983,0.32556,0.29326,0.16322,0.42151,0.16469,0.15681,0.43292,0.48594,0.50132,0.45928,0.27533,0.32116,0.60819,0.13564,0.87624,0.6231,0.39209,0.23142,0.19494,0.4627,0.81733,0.51806,0.23897,0.19153,0.…
0.31919,0.53592,0.070557,0.01173,0.019811,0.17507,0.35147,0.19169,0.25792,0.18791,0.22564,0.14609,0.075526,0.2865,0.016032,0.2669,0.87151,0.1528,0.070514,0.017438,0.04398,0.4319,0.63292,0.043375,0.063598,0.48294,0.22683,0.06664,0.047065,0.16622,0.040257,0.015612,0.17268,0.36755,0.2319,0.22756,0.15407,0.093534,0.3308,0.013434,0.68639,0.30955,0.33983,0.04917,0.025189,0.18313,0.77584,0.41375,0.05318…
0.88586,0.88163,0.26912,0.067197,0.16467,0.64884,0.90747,0.69989,0.84127,0.66258,0.77359,0.55556,0.33526,0.97157,0.076566,0.84941,1.2264,0.38832,0.38198,0.14046,0.27007,1.1068,1.3313,0.21596,0.31651,0.90883,0.51183,0.3582,0.12206,0.5327,0.15019,0.1234,0.67644,0.95532,0.76969,0.79689,0.54735,0.40257,1.0701,0.077963,1.3192,0.94795,0.8097,0.29319,0.19793,0.69193,1.2721,0.98273,0.25623,0.22754,0.4973…
0.41157,0.55461,0.078272,0.015435,0.025473,0.23003,0.45973,0.25378,0.33286,0.23542,0.28601,0.22043,0.10506,0.39673,0.018738,0.32834,0.89456,0.2073,0.091402,0.020726,0.050228,0.57053,0.72674,0.060767,0.081878,0.58234,0.28073,0.095161,0.054983,0.20081,0.044149,0.023066,0.22079,0.47137,0.29084,0.30451,0.21905,0.1256,0.44525,0.018371,0.75564,0.38395,0.44936,0.061899,0.029981,0.23189,0.83352,0.52496,0…
0.32299,0.52788,0.085488,0.020479,0.027309,0.19099,0.34188,0.19276,0.27863,0.20202,0.23248,0.14218,0.094188,0.29894,0.022976,0.28453,0.89266,0.15793,0.087935,0.025161,0.05379,0.43365,0.66917,0.051338,0.066563,0.47829,0.23549,0.082219,0.054789,0.19387,0.046034,0.027554,0.1914,0.35494,0.25205,0.23326,0.1557,0.10662,0.33812,0.020671,0.70867,0.33578,0.32727,0.065384,0.037046,0.20224,0.8064,0.41808,0.…
0.059658,0.30077,0.0078398,0.012245,0.00032843,0.011401,0.074337,0.011593,0.017659,0.0074374,0.010334,0.010349,0.0040553,0.01673,0.012839,0.013895,0.34728,0.13276,0.0021985,0.00032963,0.000362,0.077679,0.10173,0.0033224,0.0026091,0.26013,0.15058,0.0025808,0.062655,0.017878,0.026965,0.00039954,0.0069353,0.078999,0.015102,0.011351,0.016416,0.0045989,0.019597,0.00833,0.14066,0.022533,0.1275,0.001243…
0.62049,0.75313,0.19794,0.043295,0.094351,0.43385,0.61006,0.45892,0.6048,0.4635,0.52053,0.30684,0.22941,0.65934,0.056573,0.62465,1.2076,0.23373,0.2396,0.088667,0.16606,0.76827,1.1407,0.14292,0.18802,0.69916,0.33908,0.2408,0.09783,0.40728,0.10333,0.080228,0.46702,0.65712,0.56523,0.53411,0.32855,0.27713,0.72828,0.051122,1.1955,0.70936,0.52203,0.18494,0.12333,0.48795,1.1475,0.71329,0.18609,0.13917,0…
0.038986,0.27831,0.010503,0.026424,0,0.0013385,0.030959,0.00080372,0.0036757,0.0013997,0.0012341,0.0016807,0.0015456,0.00098279,0.033859,0.0027807,0.24203,0.17362,7.7167e-06,0,0,0.041713,0.034117,0.0024529,0.0016247,0.22583,0.16146,0,0.11705,0.010338,0.052383,0.0024756,0.00012308,0.039394,0.0059727,0.0014961,0.0064968,0.00069216,0.00045541,0.020338,0.065513,0.0072651,0.1102,0.00012886,0,0.0006763…
0.12466,0.33013,0.04879,0.046293,0.016143,0.064136,0.11591,0.0645,0.089889,0.070234,0.07463,0.034194,0.038741,0.092515,0.040341,0.095936,0.45734,0.14308,0.033943,0.017232,0.024966,0.14312,0.22568,0.025659,0.02573,0.29256,0.16176,0.033663,0.11457,0.077396,0.060364,0.02018,0.066206,0.13219,0.085935,0.074419,0.048912,0.039659,0.10146,0.039205,0.26641,0.11507,0.14638,0.028037,0.021164,0.071176,0.3651…
0.2625,0.30823,0.11228,0.096511,0.061256,0.17537,0.3752,0.19416,0.18228,0.16024,0.19639,0.27817,0.095747,0.24659,0.10417,0.17782,0.31302,0.47758,0.090914,0.042219,0.069201,0.3771,0.27294,0.077595,0.1064,0.40438,0.35057,0.086062,0.18664,0.1118,0.15141,0.044039,0.1513,0.33558,0.17024,0.19799,0.24931,0.10027,0.26351,0.095626,0.24861,0.19903,0.48864,0.070923,0.048066,0.14752,0.28724,0.3156,0.066885,0…
0.074132,0.26082,0.031872,0.047668,0.0025819,0.021494,0.10003,0.026283,0.032295,0.022176,0.026931,0.049846,0.010729,0.038111,0.056483,0.024226,0.26614,0.23478,0.0042969,0.0011694,0.0034872,0.10501,0.10153,0.010778,0.011244,0.23489,0.20054,0.0064083,0.15766,0.020634,0.089966,0.0056484,0.013228,0.097058,0.027101,0.026162,0.041175,0.010727,0.038681,0.050963,0.12596,0.034039,0.18012,0.0031079,0.00069…
0.36654,0.4327,0.10177,0.042419,0.056894,0.22852,0.45124,0.25946,0.28091,0.22217,0.27711,0.31797,0.10568,0.37262,0.055302,0.28259,0.53112,0.36098,0.10615,0.039677,0.081337,0.50351,0.48849,0.078764,0.12289,0.50225,0.36838,0.11838,0.11891,0.17269,0.10249,0.037807,0.21214,0.44234,0.25292,0.29216,0.28474,0.13857,0.40625,0.052699,0.46164,0.31946,0.52414,0.07454,0.051492,0.22449,0.52548,0.43997,0.07556…
0.041763,0.28614,0.018226,0.034904,0.0016926,0.0047695,0.036221,0.0035347,0.0074573,0.0045204,0.0046967,0.0032717,0.0023591,0.0051766,0.03956,0.005552,0.31356,0.13226,0.0013401,0.00075078,0.0009113,0.044698,0.06449,0.0034239,0.0025712,0.20088,0.12577,0.0010113,0.12215,0.018103,0.046962,0.004236,0.0020205,0.042366,0.0089614,0.002373,0.0042194,0.0026631,0.0044259,0.024017,0.10625,0.012282,0.089028,…
0.12323,0.21389,0.22022,0.32304,0.12264,0.09458,0.10005,0.097529,0.10857,0.11302,0.10625,0.13119,0.14978,0.10875,0.34952,0.10459,0.19691,0.34383,0.089367,0.11761,0.11012,0.12711,0.12912,0.17012,0.10745,0.20839,0.24397,0.10722,0.4272,0.1319,0.28749,0.14346,0.097195,0.10381,0.10977,0.093834,0.11972,0.1185,0.10285,0.32932,0.1355,0.11087,0.20114,0.082814,0.1036,0.10516,0.15308,0.13469,0.12891,0.13477…
0.046066,0.20004,0.056854,0.097759,0.0038436,0.0081497,0.044958,0.0091601,0.0087371,0.0077575,0.0087258,0.02692,0.011889,0.0083979,0.1204,0.0045836,0.15803,0.32075,0.0027882,0.0025987,0.0034128,0.04447,0.035173,0.024527,0.012145,0.2042,0.24666,0.0020563,0.26719,0.016133,0.14703,0.011164,0.0031473,0.044487,0.007839,0.0041881,0.034915,0.0063103,0.0067942,0.096483,0.047972,0.0074655,0.16836,0.000221…
0.055033,0.31248,0.0091231,0.015012,0.0021038,0.012672,0.047875,0.01039,0.023413,0.011785,0.012774,0.0044249,0.002827,0.01478,0.017858,0.017872,0.42885,0.098563,0.0044042,0.0023376,0.0031803,0.07056,0.13877,0.0034389,0.0025114,0.22127,0.10589,0.003271,0.070739,0.026132,0.02912,0.0047709,0.0094051,0.063747,0.021991,0.012825,0.00956,0.00348,0.018248,0.012867,0.1916,0.033171,0.097017,0.0041637,0.003…
0.10656,0.21316,0.12745,0.21291,0.075708,0.07279,0.10925,0.078283,0.072364,0.072113,0.077059,0.083915,0.076534,0.080567,0.23685,0.07895,0.18232,0.31647,0.057888,0.062199,0.071161,0.11714,0.095698,0.12079,0.088066,0.22613,0.24519,0.061097,0.348,0.074708,0.22504,0.086553,0.066122,0.1003,0.076642,0.068618,0.093384,0.065381,0.077166,0.19537,0.11342,0.078516,0.19437,0.057916,0.05714,0.071717,0.13927,0…
0.036422,0.20539,0.068783,0.14552,0.002721,0.0017527,0.02934,0.0030057,0.0041447,0.005826,0.0034134,0.016431,0.010443,0.0044304,0.17281,0.0019316,0.13841,0.32292,0.00092987,0.0013265,0.0017189,0.033381,0.016283,0.028313,0.0080282,0.18514,0.24306,0.0010483,0.36058,0.016631,0.18398,0.015904,0.00031627,0.034346,0.0047596,0.0014484,0.026973,0.0061113,0.0011175,0.13214,0.034357,0.0059685,0.14951,0.000…
0.065564,0.25386,0.018096,0.026633,0.0023025,0.010634,0.067786,0.014421,0.023825,0.013332,0.019506,0.031042,0.0069248,0.029652,0.035387,0.019911,0.27374,0.20251,0.0026247,0.0011917,0.0040473,0.083541,0.1177,0.0054392,0.0072546,0.23758,0.18306,0.0054359,0.10889,0.02672,0.060818,0.0045389,0.011956,0.073735,0.02076,0.016523,0.030482,0.0076187,0.033355,0.023392,0.12749,0.031313,0.16807,0.0023245,0.00…
0.085947,0.22172,0.085511,0.13512,0.012128,0.025323,0.076623,0.033167,0.041191,0.02934,0.0393,0.065467,0.026642,0.055984,0.16195,0.038818,0.17637,0.33349,0.011983,0.0083204,0.012565,0.09036,0.10012,0.049949,0.029687,0.22274,0.25123,0.014107,0.31384,0.04257,0.17843,0.023411,0.026362,0.079884,0.036722,0.036229,0.069795,0.023655,0.058655,0.13665,0.10347,0.04577,0.20015,0.0068207,0.0056013,0.029027,0…
0.044486,0.28123,0.017253,0.025902,0.0007979,0.005112,0.03627,0.0042206,0.013896,0.0037477,0.00609,0.0074404,0.0019419,0.005937,0.028509,0.0068147,0.33207,0.13198,0.0016642,0.00044844,0.00080588,0.050365,0.072131,0.0036747,0.0021853,0.19968,0.1294,0.00067172,0.095373,0.016271,0.042026,0.0031742,0.0038704,0.045147,0.011114,0.0043778,0.0096652,0.0024461,0.0072528,0.018264,0.11711,0.016813,0.10216,0…
0.05107,0.15797,0.16853,0.31854,0.04172,0.010844,0.038692,0.013834,0.0094509,0.016357,0.017239,0.065104,0.056493,0.016925,0.36207,0.0094797,0.088225,0.42835,0.012577,0.028017,0.021991,0.039577,0.017633,0.11793,0.04499,0.1669,0.29161,0.026236,0.55816,0.047018,0.34673,0.083526,0.0063736,0.034438,0.010342,0.0064672,0.074387,0.036873,0.0075202,0.30564,0.025648,0.0094738,0.1743,0.012343,0.017814,0.008…
0.034723,0.21064,0.058908,0.11177,0.0012793,0.00064336,0.028292,0.0021116,0.0037635,0.0039418,0.0046412,0.015316,0.0075622,0.0042434,0.14923,0.0018705,0.15296,0.29339,0.00054629,0.00039565,0.0011232,0.038909,0.017134,0.029371,0.0092357,0.1905,0.23285,0.00081371,0.31689,0.016212,0.159,0.013939,0.00018901,0.034298,0.0047506,0.0017273,0.027387,0.0055606,0.0013966,0.10501,0.038004,0.0057674,0.14574,0…
0.040585,0.17281,0.12111,0.21621,0.017274,0.010123,0.033005,0.011342,0.0116,0.015631,0.016557,0.041607,0.034555,0.014498,0.28734,0.013003,0.13127,0.3244,0.009414,0.015625,0.013704,0.043688,0.030419,0.067984,0.026724,0.15088,0.22149,0.010224,0.45035,0.037504,0.22295,0.040583,0.0085771,0.030896,0.012345,0.0076474,0.049559,0.025314,0.0092431,0.21484,0.040711,0.015012,0.14728,0.0060001,0.0091296,0.00…
0.036743,0.2057,0.053483,0.096833,0.0019445,0.0027644,0.03233,0.0039571,0.0046089,0.0071554,0.0037319,0.020881,0.0085613,0.0057626,0.12332,0.0038548,0.13997,0.31092,0.0010988,0.0014172,0.0016032,0.036404,0.025147,0.024835,0.0086007,0.19868,0.24243,0.0004997,0.27689,0.014609,0.1459,0.010164,0.0014539,0.037176,0.0068725,0.0026233,0.027989,0.0028215,0.0028651,0.092294,0.043628,0.0071263,0.15471,0.00…
0.03348,0.23742,0.020008,0.04725,0,0.0014827,0.026889,0.0010557,0.0043867,0.0028571,0.0023647,0.0057355,0.0017007,0.0015896,0.052925,0.0018016,0.20931,0.21084,0,0,2.6374e-05,0.036127,0.035856,0.0046425,0.0030657,0.20026,0.18143,0,0.16632,0.010892,0.077664,0.004826,0.0005863,0.035264,0.0063368,0.0010224,0.010794,0.0017836,0.0012614,0.037293,0.064928,0.0065989,0.12358,1.7233e-05,3.5723e-06,0.000976…
0.035606,0.17276,0.10726,0.21357,0.0054853,0.0022004,0.031374,0.0042136,0.0051589,0.0067529,0.0065132,0.02915,0.025453,0.007768,0.26878,0.0029918,0.11595,0.34883,0.002183,0.0060044,0.0041812,0.033425,0.018113,0.052197,0.0167,0.16162,0.25262,0.0045378,0.47791,0.026681,0.2566,0.037169,0.0005004,0.031084,0.0054317,0.0021921,0.04074,0.015962,0.0026987,0.21799,0.029707,0.0049303,0.14826,0.0013972,0.00…
0.03875,0.18629,0.096966,0.1924,0.0056409,0.002389,0.032297,0.0044307,0.0054047,0.0081738,0.0060991,0.025649,0.019773,0.0068489,0.23459,0.0031299,0.11191,0.37707,0.0015667,0.002943,0.002394,0.03651,0.015195,0.042697,0.01309,0.17272,0.27048,0.0016453,0.43613,0.019959,0.23822,0.0275,0.00087379,0.034789,0.0055182,0.0022388,0.040677,0.010272,0.0019243,0.18674,0.028618,0.0059493,0.16898,0.00033963,0.0…
0.051906,0.20167,0.081627,0.15484,0.013675,0.018852,0.055346,0.021587,0.02325,0.021897,0.019812,0.040324,0.024388,0.026649,0.17307,0.021925,0.16205,0.32355,0.012747,0.0097371,0.011077,0.055008,0.055803,0.045784,0.02579,0.19807,0.25009,0.012967,0.32388,0.033475,0.17612,0.028041,0.014794,0.055022,0.024153,0.017459,0.04161,0.02077,0.023741,0.13667,0.067566,0.029598,0.16506,0.0070251,0.0082415,0.0205…
0.037155,0.21567,0.042655,0.08675,0.0026878,0.0031032,0.030933,0.0044708,0.0078933,0.0063762,0.0055031,0.012194,0.00704,0.0047132,0.1133,0.0038673,0.16424,0.28117,0.0016403,0.002015,0.0028035,0.038398,0.028666,0.021258,0.0087663,0.20721,0.21952,0.00084858,0.25561,0.016992,0.12429,0.0081793,0.0015246,0.03299,0.0074528,0.0022077,0.021537,0.0030699,0.0025232,0.077001,0.044401,0.0079901,0.14301,0.000…
0.039271,0.17075,0.11364,0.23488,0.0092778,0.00415,0.032645,0.0066116,0.0069137,0.0080521,0.007805,0.031083,0.024109,0.0083657,0.28476,0.0049372,0.10492,0.37278,0.0038346,0.0075333,0.0064587,0.033864,0.016863,0.062084,0.018926,0.16302,0.25641,0.0057824,0.49057,0.030009,0.25745,0.040818,0.0020682,0.033513,0.0074391,0.0031191,0.044988,0.017595,0.0042123,0.23691,0.025458,0.0069224,0.15417,0.0023165,…
0.036146,0.26027,0.021415,0.053153,0.00025262,0.0012545,0.025387,0.0018361,0.0057319,0.0024886,0.0028065,0.0045833,0.0041375,0.0023876,0.063136,0.0025106,0.21395,0.2028,0.00065212,0,0,0.036185,0.032712,0.0054802,0.0025804,0.2014,0.1783,0,0.17089,0.013846,0.077882,0.0062989,0.00081361,0.034695,0.0075378,0.0014715,0.0086711,0.001918,0.0014081,0.045572,0.062239,0.0090416,0.11611,0.00081043,0.0003479…
0.035872,0.17176,0.1105,0.23295,0.012921,0.0023228,0.030753,0.0077209,0.0055562,0.0086152,0.0092678,0.030346,0.02682,0.00566,0.26747,0.0032618,0.11505,0.36053,0.0044183,0.010932,0.0076622,0.034095,0.014118,0.053514,0.019192,0.16431,0.25613,0.0083166,0.44808,0.027785,0.245,0.050935,0.0033124,0.037171,0.0070418,0.0043206,0.040807,0.01914,0.0027948,0.22069,0.030431,0.0068119,0.1538,0.0046055,0.00621…
0.039038,0.18929,0.080251,0.16619,0.0044551,0.0029029,0.036682,0.005142,0.0056402,0.0074514,0.0065431,0.024575,0.017585,0.0059395,0.19915,0.0022901,0.11469,0.37805,0.004229,0.0036135,0.0030394,0.03727,0.015186,0.038647,0.011909,0.1845,0.27532,0.0028149,0.38792,0.018204,0.21759,0.024244,0.0025811,0.038356,0.0058477,0.0018688,0.03662,0.0090899,0.0018195,0.16004,0.028832,0.0059373,0.17169,0.00094278…
0.044917,0.19304,0.078027,0.16158,0.0053423,0.0057934,0.038316,0.0069418,0.0093846,0.011162,0.0092248,0.033309,0.021184,0.011224,0.20298,0.0083082,0.13588,0.3395,0.0036566,0.0036766,0.0045631,0.047401,0.02634,0.041433,0.015325,0.17706,0.24162,0.004805,0.3851,0.022453,0.20296,0.024627,0.0054256,0.040964,0.010354,0.0057732,0.039174,0.013088,0.0083605,0.16375,0.040476,0.011523,0.16502,0.002099,0.001…
0.05506,0.2038,0.11122,0.18529,0.027246,0.029926,0.052479,0.029807,0.039699,0.037938,0.036559,0.041072,0.050692,0.038319,0.22493,0.045393,0.19493,0.27675,0.023191,0.028123,0.02842,0.065447,0.075541,0.056254,0.035133,0.16819,0.2222,0.031986,0.37341,0.046157,0.21453,0.049671,0.033032,0.058345,0.038697,0.029231,0.045403,0.041831,0.038565,0.1869,0.094124,0.049556,0.14276,0.021518,0.024018,0.038158,0.…
0.118,0.17129,0.31286,0.53547,0.17242,0.087922,0.12282,0.095692,0.094127,0.10277,0.096027,0.17515,0.18209,0.10261,0.59192,0.082116,0.11872,0.44915,0.098262,0.15955,0.12632,0.12006,0.077582,0.23718,0.15289,0.15799,0.29609,0.12314,0.69172,0.12968,0.47347,0.24376,0.079139,0.10964,0.080916,0.081908,0.17061,0.14224,0.087549,0.53991,0.071253,0.08063,0.23569,0.10225,0.12698,0.085971,0.10086,0.11086,0.17…
0.059977,0.16823,0.12028,0.22374,0.030053,0.02807,0.06557,0.031801,0.02852,0.029013,0.033586,0.072936,0.046409,0.038551,0.26688,0.031251,0.14321,0.36186,0.019358,0.022244,0.023909,0.067615,0.055219,0.071611,0.04515,0.15363,0.24684,0.028122,0.44009,0.050212,0.26475,0.053176,0.024358,0.065168,0.029187,0.028634,0.070365,0.039044,0.03894,0.22481,0.05917,0.033897,0.18448,0.016809,0.019687,0.027029,0.0…
0.7954,0.5578,0.97528,0.93734,1.576,1.0929,0.60039,1.0672,0.99869,1.0618,0.98782,0.84906,1.177,0.87642,0.77394,0.99618,0.35984,0.41506,1.4226,1.5306,1.5261,0.55778,0.51172,1.2027,1.303,0.49141,0.52079,1.3816,0.55601,0.99674,0.85164,1.3146,1.1846,0.63375,1.047,0.95791,0.80962,1.1913,0.8295,0.91251,0.49192,0.90416,0.43352,1.4496,1.5477,1.1614,0.37006,0.58966,1.2538,1.2077,1.3463,0.99094,0.17152,0.5…
0.39608,0.32767,0.87833,1.1147,1,0.50225,0.27493,0.49493,0.48177,0.58501,0.47961,0.48743,0.86093,0.41199,1.0133,0.49839,0.16565,0.30479,0.7029,0.9903,0.88266,0.24084,0.24468,0.90905,0.74551,0.28001,0.32351,0.86422,0.76873,0.69418,0.81413,1.0417,0.55606,0.28546,0.51005,0.43685,0.46031,0.76938,0.37028,1.0702,0.2324,0.44134,0.22278,0.75175,0.94369,0.59273,0.18424,0.27519,0.87016,0.76952,0.64633,0.93…
0.58906,0.73949,0.1818,0.056037,0.092528,0.42054,0.58138,0.44076,0.55721,0.433,0.50236,0.29366,0.20292,0.60371,0.059852,0.58656,1.0818,0.22085,0.23642,0.08848,0.16348,0.72198,1.0231,0.13486,0.18591,0.68268,0.36412,0.23069,0.094854,0.37898,0.10594,0.083202,0.44167,0.62578,0.52267,0.51068,0.31796,0.25996,0.67409,0.060167,1.0799,0.66262,0.50515,0.18577,0.12713,0.45807,1.0166,0.67358,0.17826,0.13574,…
0.4389,0.64203,0.12558,0.025799,0.045741,0.28696,0.44373,0.30424,0.41587,0.31695,0.35395,0.20251,0.14618,0.43869,0.033435,0.42669,1.0653,0.16751,0.14157,0.044619,0.094461,0.56331,0.8842,0.082125,0.10535,0.5606,0.2538,0.14601,0.076022,0.27805,0.06773,0.042219,0.29873,0.46754,0.38259,0.35071,0.22327,0.17722,0.49368,0.029128,0.92811,0.49245,0.3817,0.10297,0.064133,0.32003,0.96572,0.52628,0.11105,0.0…
0.21398,0.44965,0.046385,0.010613,0.012246,0.1067,0.24295,0.11378,0.16566,0.11318,0.14082,0.086336,0.050009,0.179,0.017377,0.16509,0.75035,0.11359,0.042728,0.012171,0.024291,0.30315,0.47585,0.025159,0.032893,0.38011,0.16989,0.038437,0.047148,0.11005,0.034856,0.0098281,0.098292,0.25534,0.14685,0.13628,0.094346,0.058211,0.2044,0.010441,0.52314,0.19986,0.23024,0.030156,0.016778,0.10674,0.63925,0.310…
0.54248,0.67171,0.20669,0.096213,0.13113,0.35519,0.46609,0.38995,0.48796,0.41179,0.44165,0.27208,0.24492,0.56752,0.1091,0.52415,0.85148,0.22692,0.24036,0.12848,0.19427,0.5646,0.82446,0.16388,0.20667,0.65757,0.32882,0.24604,0.15148,0.37081,0.14154,0.12392,0.40125,0.49922,0.46611,0.44208,0.28317,0.28084,0.60628,0.10515,0.84612,0.5834,0.40228,0.19983,0.15595,0.42771,0.82276,0.5314,0.20555,0.16134,0.…
0.76848,0.80576,0.21826,0.049309,0.10975,0.54343,0.80876,0.58268,0.71241,0.54543,0.65775,0.46694,0.26863,0.81277,0.059802,0.7174,1.1708,0.34169,0.29748,0.090864,0.19675,0.99483,1.1951,0.1638,0.24385,0.83566,0.46692,0.27863,0.10122,0.4393,0.12187,0.086475,0.55911,0.83812,0.64413,0.67296,0.46771,0.31524,0.90798,0.056745,1.1848,0.80391,0.74146,0.21558,0.13654,0.57121,1.1773,0.89202,0.20072,0.17156,0…
0.19371,0.40219,0.021905,0.0033733,0.0026574,0.07486,0.23308,0.080722,0.11627,0.072022,0.097261,0.072887,0.032673,0.14335,0.0062504,0.112,0.66286,0.12428,0.019933,0.0024383,0.008371,0.27976,0.38575,0.016336,0.021239,0.40269,0.18626,0.021403,0.030914,0.06581,0.016485,0.0029218,0.060192,0.23437,0.095941,0.099377,0.075503,0.035913,0.16351,0.0029008,0.42368,0.1337,0.24458,0.012266,0.0050594,0.064573,…
0.63639,0.75627,0.20013,0.049122,0.10433,0.45072,0.6243,0.47394,0.60609,0.46925,0.54302,0.33137,0.23531,0.67711,0.058877,0.63046,1.1373,0.24236,0.25397,0.091556,0.1673,0.79451,1.1219,0.14631,0.19497,0.71201,0.35287,0.2547,0.1011,0.41036,0.11293,0.089598,0.47732,0.66651,0.5699,0.54902,0.34741,0.28346,0.74748,0.054932,1.1299,0.71916,0.54448,0.19868,0.13326,0.49276,1.0976,0.73205,0.19342,0.14301,0.3…
0.043085,0.26667,0.010496,0.02633,0.000298,0.0017124,0.03007,0.0013287,0.0049178,0.0022937,0.0014059,0.0013685,0.0010608,0.0017731,0.029687,0.0031086,0.24072,0.16975,0.00036421,0.00014248,0.00025137,0.041154,0.032886,0.0017698,0.0016887,0.23508,0.16505,0.00039752,0.11066,0.010664,0.050982,0.0026908,0.0011349,0.039939,0.00695,0.0019424,0.0066218,0.0019947,0.0011499,0.020231,0.067377,0.0094345,0.11…
0.1147,0.31691,0.032194,0.032502,0.0079034,0.048155,0.1005,0.0482,0.073898,0.046076,0.061892,0.027238,0.0185,0.067998,0.030908,0.0706,0.46879,0.13513,0.020962,0.006872,0.013902,0.13579,0.20791,0.017549,0.014445,0.27468,0.15857,0.02233,0.10537,0.060318,0.052179,0.010218,0.047323,0.11913,0.068664,0.057689,0.034395,0.026191,0.077606,0.027224,0.26566,0.087396,0.1422,0.015814,0.010523,0.04933,0.3508,0…
0.63953,0.73323,0.17596,0.035741,0.076929,0.42685,0.65089,0.45804,0.59337,0.45474,0.52267,0.34032,0.21795,0.65861,0.043835,0.60658,1.1493,0.26664,0.2267,0.062048,0.14323,0.80111,1.1168,0.13225,0.18286,0.72754,0.37,0.21989,0.087329,0.37929,0.095605,0.062815,0.44891,0.68115,0.54029,0.5374,0.35198,0.26077,0.73749,0.03957,1.1318,0.68664,0.58296,0.16022,0.10033,0.46498,1.1475,0.74799,0.16351,0.13212,0…
0.43795,0.6083,0.10834,0.016586,0.033384,0.27166,0.46018,0.29228,0.38935,0.28653,0.34765,0.22765,0.13269,0.44293,0.024601,0.40618,1.0285,0.18293,0.12031,0.02773,0.071809,0.58593,0.85807,0.069627,0.10071,0.57893,0.27655,0.12823,0.056896,0.24673,0.054283,0.022786,0.27841,0.49083,0.35418,0.35103,0.23287,0.1546,0.49661,0.018927,0.88702,0.47098,0.42238,0.082724,0.046197,0.29477,0.94132,0.54506,0.08417…
0.22758,0.4457,0.04959,0.010924,0.013864,0.11544,0.23734,0.12073,0.17916,0.12662,0.157,0.088579,0.061037,0.19679,0.016552,0.19199,0.78838,0.11538,0.04973,0.012355,0.029022,0.30605,0.50309,0.031608,0.040454,0.39059,0.18221,0.047879,0.045465,0.12572,0.030732,0.0094326,0.11878,0.26226,0.16632,0.14746,0.093233,0.070544,0.22727,0.010987,0.55507,0.22573,0.23505,0.033336,0.019589,0.13116,0.66022,0.3115,…
0.23453,0.27131,0.12744,0.16096,0.054024,0.14423,0.30353,0.16122,0.16828,0.1362,0.18021,0.25704,0.085821,0.22448,0.1894,0.1683,0.27234,0.4396,0.069828,0.036577,0.062015,0.3154,0.27053,0.10448,0.10957,0.33226,0.32794,0.088373,0.32403,0.11141,0.25134,0.059925,0.13369,0.28825,0.14911,0.18819,0.24614,0.095662,0.24796,0.18579,0.25155,0.17875,0.42685,0.050428,0.044884,0.13695,0.28066,0.28301,0.072492,0…
0.060201,0.2939,0.010063,0.016967,0.002432,0.010559,0.067253,0.0099486,0.023133,0.0095849,0.013441,0.015972,0.0037408,0.02042,0.016688,0.018941,0.38279,0.12858,0.0023416,0.0013693,0.0014363,0.080491,0.12592,0.0046108,0.0052597,0.23795,0.13097,0.0045964,0.071693,0.021368,0.034387,0.004181,0.0083476,0.078798,0.015173,0.014171,0.019004,0.0051089,0.02334,0.012621,0.16864,0.024789,0.13334,0.0016546,0.…
0.033356,0.21063,0.056344,0.10888,0.0029141,0.00041351,0.024071,0.0015157,0.0040746,0.0038344,0.0037544,0.012617,0.0091163,0.0031232,0.13678,0.0011527,0.15894,0.28335,0.00050523,0.00067452,0.0012119,0.03294,0.019122,0.01982,0.005333,0.18765,0.21631,0.00059876,0.31344,0.016849,0.17037,0.015342,0,0.032882,0.0043173,0.0011932,0.022032,0.0052508,0.00058006,0.10641,0.03984,0.005704,0.14295,0.00056762,…
0.060019,0.24894,0.016877,0.031779,0.0024497,0.010295,0.066958,0.012169,0.018377,0.011587,0.018667,0.026277,0.0086221,0.025556,0.035864,0.017599,0.24998,0.20471,0.0027346,0.00083087,0.0025013,0.065881,0.093565,0.0059476,0.0076255,0.22581,0.19521,0.0037556,0.11886,0.018734,0.065387,0.0041554,0.0094066,0.071189,0.017873,0.015245,0.027452,0.0062094,0.030956,0.024607,0.12061,0.025872,0.15815,0.001545…
0.03372,0.20477,0.065509,0.12204,0.0023004,0.00066916,0.027428,0.0029684,0.0029191,0.0052122,0.0039946,0.017733,0.0093917,0.004466,0.15519,0.0012494,0.14175,0.31564,0.00065388,0.00053064,0.00057373,0.032536,0.018674,0.025764,0.0065837,0.18319,0.23643,0.0013377,0.34198,0.01592,0.18391,0.015637,0.00039762,0.034059,0.0040676,0.0015957,0.025686,0.0060596,0.0012283,0.12254,0.035843,0.005261,0.15297,0.…
0.048299,0.20696,0.089771,0.15167,0.014984,0.011015,0.036998,0.011737,0.011851,0.011818,0.015555,0.031249,0.023991,0.015234,0.17567,0.014028,0.15733,0.2954,0.007309,0.013264,0.012549,0.048694,0.033937,0.045926,0.019969,0.20305,0.238,0.01255,0.32773,0.026468,0.18832,0.03474,0.0086985,0.049357,0.01549,0.010277,0.044159,0.01804,0.011158,0.14935,0.049723,0.015938,0.14495,0.0085111,0.0089738,0.010795,…
0.044745,0.27014,0.011685,0.024231,0,0.0028749,0.030674,0.0014708,0.0072646,0.0041959,0.0027923,0.004028,0.0017341,0.0057038,0.033465,0.0049156,0.29295,0.15013,0.00037192,0.0002503,0.00068496,0.044936,0.066082,0.0014131,0.0019338,0.21204,0.15135,0.00029611,0.10487,0.012552,0.050295,0.0029125,0.002087,0.040546,0.0092283,0.0032076,0.0083986,0.0020354,0.0060383,0.019333,0.095973,0.0085831,0.10889,0.…
0.038074,0.20441,0.042858,0.079802,0.00070865,0.00050506,0.032295,0.0010999,0.0023127,0.0041805,0.0029617,0.016912,0.006584,0.0029251,0.10292,0.0013855,0.15596,0.28185,4.6358e-07,0.00041283,0.00056996,0.03777,0.028282,0.019232,0.005666,0.20492,0.23507,0.00088401,0.24446,0.01253,0.12976,0.0092564,0.00039132,0.03759,0.0048766,0.0024076,0.022175,0.0037174,0.0026672,0.073007,0.046448,0.0051328,0.1548…
0.037244,0.24275,0.019636,0.041864,0,0.0022976,0.030297,0.0010892,0.0062755,0.0027118,0.0027598,0.0054845,0.0022006,0.0046257,0.052554,0.0038616,0.21091,0.21287,0.00026143,4.8638e-05,3.5237e-05,0.036492,0.043817,0.0061308,0.0035298,0.21064,0.18925,0.00083557,0.15958,0.012052,0.080566,0.0056625,0.0016962,0.037073,0.0071893,0.0045292,0.010581,0.0014941,0.0038847,0.033741,0.067028,0.008901,0.12649,0…
0.036394,0.2089,0.062683,0.11853,0.0015797,0.0012091,0.028279,0.0026353,0.0039452,0.0047704,0.0033834,0.016364,0.0088911,0.0023629,0.15054,0.0014584,0.14043,0.31346,0.0010211,0.00099588,0.00094706,0.033532,0.017192,0.028208,0.0088792,0.19299,0.24265,0.0012293,0.31892,0.014219,0.16072,0.015102,0,0.037135,0.0051614,0.0013826,0.027725,0.0056268,0.0002265,0.11542,0.033992,0.0040511,0.14773,0.00022843…
0.03889,0.1879,0.090681,0.18041,0.004207,0.00071143,0.031559,0.0017133,0.0038518,0.0047531,0.0051752,0.023001,0.015611,0.0051931,0.22096,0.00099231,0.12789,0.33079,0.00072497,0.0031721,0.0022153,0.03423,0.015059,0.040301,0.012717,0.1722,0.24971,0.0021019,0.41467,0.019004,0.21445,0.028545,5.331e-05,0.034584,0.0047164,0.0018632,0.035764,0.011381,0.001244,0.17871,0.03088,0.0049024,0.15258,0.0011218,…
0.039271,0.18584,0.085542,0.17625,0.0037518,0.00073272,0.029003,0.0026907,0.0039373,0.0054812,0.0047183,0.021934,0.017015,0.0044794,0.21364,0.00099487,0.11364,0.36656,0.00059228,0.0015631,0.0017481,0.034093,0.014288,0.036178,0.0099763,0.1802,0.26977,0.0014836,0.41307,0.016342,0.22647,0.025232,9.4499e-06,0.035508,0.003707,0.001618,0.034979,0.0087604,0.00074402,0.16821,0.027202,0.0041139,0.16745,0.…
0.037139,0.24784,0.023368,0.058162,4.7633e-05,0.0014488,0.029199,0.0019285,0.0051512,0.0021684,0.0022501,0.0035562,0.0031514,0.0020251,0.061798,0.0023159,0.20732,0.21289,0.00055766,8.7193e-05,0.00013037,0.034956,0.028805,0.0045593,0.0025123,0.20091,0.18687,0.00039172,0.17873,0.011668,0.081302,0.0053483,0.00054718,0.035557,0.0073114,0.0022968,0.0095615,0.0016913,0.0017344,0.048573,0.05676,0.007620…
0.036723,0.21841,0.043483,0.087254,0.00085217,0.0030842,0.030332,0.0040125,0.0062732,0.0050329,0.0050937,0.011726,0.0065072,0.0041837,0.10686,0.003208,0.17205,0.29421,0.0012036,0.00033689,0.0010353,0.037703,0.029075,0.017757,0.0074987,0.20632,0.22624,0.00096757,0.25268,0.013785,0.12725,0.010414,0.0018918,0.03942,0.0069233,0.0034223,0.023455,0.0048767,0.0033265,0.081785,0.046714,0.0073256,0.14843,…
0.035891,0.19478,0.068102,0.13977,0.0022403,0.00063889,0.030018,0.0031001,0.002927,0.0050931,0.0035918,0.018423,0.0112,0.0037171,0.17478,0.00081262,0.12887,0.35167,0.00065301,0.00085603,0.00086006,0.034707,0.016016,0.03004,0.0084221,0.18859,0.25672,0.001073,0.35794,0.014968,0.19078,0.018479,0.00010361,0.03625,0.0047202,0.0016287,0.029754,0.0068865,0.00063665,0.13685,0.028408,0.0053376,0.16403,0.0…
0.047866,0.24805,0.027521,0.059408,0.0043487,0.011552,0.046072,0.012963,0.013606,0.011832,0.011482,0.018699,0.010476,0.01307,0.06467,0.014041,0.21034,0.23472,0.005277,0.0032361,0.0042283,0.049215,0.050658,0.010385,0.007984,0.20967,0.19223,0.0056379,0.1773,0.017914,0.088004,0.011365,0.011688,0.054941,0.017092,0.013104,0.021277,0.0076559,0.01507,0.050859,0.068889,0.019938,0.14312,0.0048807,0.003657…
0.038877,0.18699,0.092829,0.18081,0.0081815,0.0024322,0.031279,0.0051278,0.0074741,0.0048396,0.0076303,0.025718,0.017735,0.0081099,0.21957,0.0036468,0.12873,0.35247,0.0028154,0.0054494,0.0046667,0.036668,0.020013,0.038946,0.016195,0.17074,0.25241,0.0047116,0.41761,0.02208,0.24059,0.036966,0.0017298,0.036266,0.0077538,0.0026456,0.036132,0.011235,0.0047933,0.18471,0.030152,0.0058583,0.16177,0.00262…
0.096686,0.18685,0.15981,0.28359,0.053478,0.048885,0.10558,0.048709,0.054108,0.054524,0.063785,0.11476,0.070342,0.070405,0.33351,0.055187,0.14592,0.38953,0.034031,0.039771,0.042154,0.099714,0.093751,0.11255,0.061129,0.19804,0.28648,0.051434,0.52576,0.070012,0.3347,0.089271,0.048592,0.10182,0.048163,0.053563,0.12143,0.061944,0.071343,0.3036,0.07841,0.062118,0.23509,0.033133,0.032558,0.051274,0.122…
0.055343,0.16627,0.16076,0.29809,0.072808,0.022475,0.04921,0.024789,0.022755,0.02896,0.031281,0.071069,0.076056,0.029378,0.32922,0.02195,0.095979,0.42328,0.028211,0.065471,0.046011,0.05247,0.023896,0.13413,0.067715,0.19643,0.31375,0.05032,0.50541,0.053065,0.3376,0.12404,0.025463,0.052903,0.020786,0.020622,0.088671,0.052257,0.018969,0.31269,0.027381,0.018668,0.17875,0.033563,0.046359,0.024182,0.05…

## Sheet: f1b
f
0.20744,0,0.11626,0.10225,0.14084,0.025262,0.063779,0.032572,0.018989,0.039694,0.060502,0.064232,0.061296,0.06714,0.070178,0.065588,0.069725,0.078789,0.080786,0.10371,0.1185,0.091172,0.070868,0.10469,0.082201,0.1048,0.1359,0.091096,0.089666,0.11017,0.097651,0.11292,0.026716,0.060509,0.020928,0.06558,0.062781,0.043794,0.074112,0.090219,0.072745,0.0512,0.071321,0.088928,0.099908,0.068386,0.068504,0…
0.085538,0.11626,0,0.19862,0.28147,0.033389,0.11585,0.02913,0.014283,0.071112,0.078029,0.054445,0.10164,0.046861,0.17008,0.092091,0.10389,0.10816,0.041072,0.09268,0.17744,0.0072861,0.082696,0.071854,0.10114,0.082798,0.093663,0.17985,0.23846,0.24937,0.24404,0.27192,0.044809,0.12402,0.014575,0.10432,0.051312,0.0572,0.052325,0.13799,0.10832,0.070723,0.080827,0.026507,0.10212,0.11746,0.064773,0.00819…
0.074576,0.10225,0.19862,0,0.26417,0.045554,0.12401,0.043056,0.0046182,0.042382,0.06079,0.040099,0.055998,0.039393,0.23306,0.094831,0.10153,0.1919,0.025718,0.1194,0.23992,0.0076039,0.078325,0.0967,0.09894,0.068856,0.07463,0.10386,0.18305,0.15598,0.16219,0.34039,0.049587,0.10464,0.0061386,0.060094,0.020852,0.019425,0.039211,0.27295,0.095089,0.072779,0.10692,-0.0011772,0.10187,0.10116,0.053733,-0.0…
0.094653,0.14084,0.28147,0.26417,0,0.027142,0.10381,0.009424,0.0016479,0.046677,0.058845,0.020115,0.055312,0.038786,0.15902,0.14222,0.16079,0.11209,0.040752,0.16539,0.37702,0.011247,0.12195,0.087846,0.14507,0.094087,0.11017,0.1659,0.26653,0.25137,0.25943,0.36972,0.041169,0.10555,0.0065555,0.079345,0.025286,0.033169,0.044834,0.19256,0.16151,0.082323,0.069446,0.014247,0.16409,0.16711,0.098571,0.010…
0.022249,0.025262,0.033389,0.045554,0.027142,0,0.15451,0.074894,0.14012,0.019771,0.026347,0.028887,0.02361,0.020386,0.035388,0.027649,0.037102,0.047642,0.042965,0.055112,0.051649,0.037009,0.036684,0.059897,0.043447,0.017387,0.022602,0.021869,0.02612,0.026338,0.020944,0.037981,-0.00078335,0.028291,0.0066666,0.016586,0.018094,0.010226,0.017763,0.050646,0.029403,0.022109,0.042288,0.035191,0.050904,0…
0.057404,0.063779,0.11585,0.12401,0.10381,0.15451,0,0.075149,0.024771,0.05793,0.070371,0.050885,0.059391,0.046511,0.069483,0.079227,0.064296,0.15831,0.090962,0.10142,0.11861,0.06974,0.059852,0.11916,0.076322,0.047843,0.062977,0.078394,0.091168,0.094925,0.083557,0.10785,0.032422,0.11375,0.020512,0.063604,0.030291,0.028176,0.044815,0.080034,0.056538,0.057002,0.079841,0.078409,0.081532,0.058803,0.04…
0.032179,0.032572,0.02913,0.043056,0.009424,0.074894,0.075149,0,0.051385,0.039072,0.0505,0.09529,0.054027,0.036003,0.021975,0.039768,0.016097,0.078712,0.090133,0.058154,0.023193,0.086723,0.026403,0.093186,0.048845,0.024939,0.039883,0.033493,0.0092837,0.020801,0.019493,-0.0043695,0.019408,0.040711,0.027943,0.048316,0.066884,0.035059,0.03894,0.025431,0.0083893,0.02679,0.059077,0.087365,0.028166,0.0…
0.02498,0.018989,0.014283,0.0046182,0.0016479,0.14012,0.024771,0.051385,0,0.02153,0.029499,0.070139,0.046469,0.031019,0.010649,0.013562,-0.0093928,0.054591,0.12658,0.051304,0.01033,0.070447,-3.879e-05,0.029546,0.024479,0.019375,0.033022,0.020869,-0.0039001,0.0058036,0.0046135,-0.022727,0.002358,0.014524,0.028407,0.026556,0.056389,0.032888,0.030188,0.00040031,-0.012611,0.0046895,0.05117,0.090247,0…
0.038504,0.039694,0.071112,0.042382,0.046677,0.019771,0.05793,0.039072,0.02153,0,0.11678,0.12339,0.12841,0.040616,0.027269,0.036634,0.012585,0.06499,0.048811,0.037568,0.032628,0.041714,0.016728,0.045517,0.034958,0.033363,0.040685,0.057792,0.042677,0.052287,0.053442,0.031101,0.0088378,0.036882,0.016141,0.074283,0.073635,0.044576,0.040996,0.018763,0.011401,0.024519,0.042618,0.051852,0.023866,0.0241…
0.064362,0.060502,0.078029,0.06079,0.058845,0.026347,0.070371,0.0505,0.029499,0.11678,0,0.11041,0.090997,0.12315,0.041379,0.054419,0.020328,0.080232,0.090697,0.075768,0.059275,0.092966,0.030296,0.085932,0.048446,0.053768,0.075523,0.068981,0.045521,0.058034,0.056529,0.036083,0.015725,0.053924,0.026777,0.093977,0.086398,0.058097,0.074579,0.038265,0.019784,0.039229,0.068331,0.10128,0.055192,0.034077…
0.07375,0.064232,0.054445,0.040099,0.020115,0.028887,0.050885,0.09529,0.070139,0.12339,0.11041,0,0.24083,0.088154,0.069021,0.031336,-0.017205,0.30073,0.15959,0.17259,0.046557,0.22253,0.0079935,0.085371,0.13173,0.059745,0.098928,0.082517,-0.0080772,0.016238,0.017562,-0.078004,0.0065884,0.017355,0.059898,0.11451,0.30049,0.13198,0.091919,0.030986,-0.030539,0.009196,0.20814,0.20694,0.077958,0.01595,0…
0.069572,0.061296,0.10164,0.055998,0.055312,0.02361,0.059391,0.054027,0.046469,0.12841,0.090997,0.24083,0,0.070964,0.053595,0.035096,-0.00030707,0.1548,0.10813,0.099203,0.043065,0.11591,0.013234,0.05491,0.064511,0.058234,0.084231,0.094476,0.039929,0.06029,0.053353,0.0085666,0.011509,0.040619,0.041584,0.094072,0.16384,0.10429,0.074388,0.034806,-0.0026842,0.019612,0.11975,0.13889,0.062119,0.031828,…
0.099581,0.06714,0.046861,0.039393,0.038786,0.020386,0.046511,0.036003,0.031019,0.040616,0.12315,0.088154,0.070964,0,0.037041,0.043616,0.016007,0.066111,0.11326,0.099322,0.060146,0.1301,0.032345,0.097991,0.046725,0.069199,0.1064,0.049056,0.016961,0.036467,0.028855,0.0065537,0.01305,0.032715,0.026619,0.059306,0.075996,0.050648,0.086481,0.032458,0.017385,0.030131,0.064662,0.13115,0.078566,0.031126,…
0.055065,0.070178,0.17008,0.23306,0.15902,0.035388,0.069483,0.021975,0.010649,0.027269,0.041379,0.069021,0.053595,0.037041,0,0.054341,0.095436,0.25101,0.062471,0.18009,0.21094,0.06102,0.079714,0.088797,0.11341,0.048927,0.059529,0.066283,0.11647,0.095305,0.082022,0.17248,0.041372,0.058388,0.014825,0.033668,0.04544,0.02243,0.034181,0.20629,0.091363,0.049141,0.12864,0.052834,0.16703,0.091851,0.07012…
0.055332,0.065588,0.092091,0.094831,0.14222,0.027649,0.079227,0.039768,0.013562,0.036634,0.054419,0.031336,0.035096,0.043616,0.054341,0,0.081382,0.057367,0.067693,0.086805,0.11288,0.06653,0.061932,0.12047,0.14752,0.047455,0.066201,0.065181,0.076429,0.083384,0.079271,0.093361,0.026045,0.068751,0.013972,0.058751,0.036118,0.024886,0.047639,0.071663,0.063608,0.086803,0.051463,0.059597,0.078016,0.0627…
0.044823,0.069725,0.10389,0.10153,0.16079,0.037102,0.064296,0.016097,-0.0093928,0.012585,0.020328,-0.017205,-0.00030707,0.016007,0.095436,0.081382,0,0.036261,0.025116,0.13272,0.18792,0.079299,0.26365,0.21853,0.24521,0.0418,0.053028,0.059362,0.11073,0.11073,0.080636,0.15578,0.040135,0.057279,-0.0022695,0.020698,-0.0077863,-0.0073726,0.016452,0.11865,0.2559,0.07775,0.037779,0.014569,0.15707,0.08679…
0.073266,0.078789,0.10816,0.1919,0.11209,0.047642,0.15831,0.078712,0.054591,0.06499,0.080232,0.30073,0.1548,0.066111,0.25101,0.057367,0.036261,0,0.13867,0.24534,0.17171,0.1742,0.040866,0.092237,0.17881,0.05944,0.088983,0.08735,0.06415,0.070781,0.060184,0.052286,0.031117,0.068817,0.050008,0.074848,0.19168,0.086801,0.062082,0.16585,0.015872,0.027642,0.29226,0.15497,0.14642,0.069145,0.04419,0.19646,…
0.1061,0.080786,0.041072,0.025718,0.040752,0.042965,0.090962,0.090133,0.12658,0.048811,0.090697,0.15959,0.10813,0.11326,0.062471,0.067693,0.025116,0.13867,0,0.301,0.13351,0.30224,0.054665,0.20044,0.11069,0.079373,0.14981,0.062053,0.002391,0.029519,0.010354,-0.046193,0.022084,0.05537,0.062432,0.074849,0.13762,0.081083,0.11559,0.030351,0.018351,0.043423,0.14337,0.35399,0.20874,0.057639,0.071821,0.2…
0.10894,0.10371,0.09268,0.1194,0.16539,0.055112,0.10142,0.058154,0.051304,0.037568,0.075768,0.17259,0.099203,0.099322,0.18009,0.086805,0.13272,0.24534,0.301,0,0.36854,0.30229,0.13525,0.23615,0.22325,0.084485,0.14695,0.079394,0.075849,0.080772,0.042408,0.057332,0.043048,0.064966,0.05073,0.054681,0.13381,0.065292,0.095448,0.16091,0.12117,0.067736,0.21738,0.28486,0.37883,0.13563,0.13707,0.32717,0.23…
0.09319,0.1185,0.17744,0.23992,0.37702,0.051649,0.11861,0.023193,0.01033,0.032628,0.059275,0.046557,0.043065,0.060146,0.21094,0.11288,0.18792,0.17171,0.13351,0.36854,0,0.13142,0.15726,0.19418,0.20531,0.081081,0.11309,0.10662,0.18536,0.1574,0.1329,0.24646,0.050425,0.091122,0.016482,0.051867,0.040795,0.022006,0.058217,0.22878,0.17904,0.09056,0.13298,0.10581,0.31062,0.17925,0.13119,0.1307,0.16141,0.…
0.11807,0.091172,0.0072861,0.0076039,0.011247,0.037009,0.06974,0.086723,0.070447,0.041714,0.092966,0.22253,0.11591,0.1301,0.06102,0.06653,0.079299,0.1742,0.30224,0.30229,0.13142,0,0.18743,0.29535,0.17315,0.084947,0.18502,0.047778,-0.032342,0.0051183,-0.022475,-0.10372,0.013371,0.025411,0.060858,0.06716,0.17187,0.08343,0.12834,0.026198,0.06689,0.050076,0.17052,0.36435,0.2132,0.04633,0.14821,0.5301…
0.055481,0.070868,0.082696,0.078325,0.12195,0.036684,0.059852,0.026403,-3.879e-05,0.016728,0.030296,0.0079935,0.013234,0.032345,0.079714,0.061932,0.26365,0.040866,0.054665,0.13525,0.15726,0.18743,0,0.21144,0.13709,0.047247,0.070202,0.053207,0.08001,0.089526,0.058767,0.11005,0.033458,0.049045,0.0066941,0.025997,0.013188,0.0041562,0.03183,0.097097,0.22261,0.069732,0.046427,0.055422,0.1503,0.074071,…
0.10726,0.10469,0.071854,0.0967,0.087846,0.059897,0.11916,0.093186,0.029546,0.045517,0.085932,0.085371,0.05491,0.097991,0.088797,0.12047,0.21853,0.092237,0.20044,0.23615,0.19418,0.29535,0.21144,0,0.22694,0.082686,0.14065,0.066616,0.048787,0.076922,0.042137,0.052017,0.042995,0.074997,0.031378,0.070049,0.079335,0.035035,0.099231,0.10304,0.16078,0.10561,0.098938,0.20373,0.21275,0.078078,0.15378,0.28…
0.066231,0.082201,0.10114,0.09894,0.14507,0.043447,0.076322,0.048845,0.024479,0.034958,0.048446,0.13173,0.064511,0.046725,0.11341,0.14752,0.24521,0.17881,0.11069,0.22325,0.20531,0.17315,0.13709,0.22694,0,0.056112,0.083731,0.074664,0.083341,0.09542,0.068729,0.081275,0.033813,0.057777,0.024516,0.049706,0.10065,0.03886,0.048079,0.11922,0.13455,0.069336,0.14673,0.11173,0.18816,0.08969,0.11452,0.19283…
0.11557,0.1048,0.082798,0.068856,0.094087,0.017387,0.047843,0.024939,0.019375,0.033363,0.053768,0.059745,0.058234,0.069199,0.048927,0.047455,0.0418,0.05944,0.079373,0.084485,0.081081,0.084947,0.047247,0.082686,0.056112,0,0.12708,0.074244,0.064263,0.084483,0.071663,0.076372,0.023939,0.049495,0.02231,0.062682,0.061078,0.045351,0.091262,0.064019,0.048826,0.038523,0.062436,0.096473,0.084399,0.052184,…
0.1408,0.1359,0.093663,0.07463,0.11017,0.022602,0.062977,0.039883,0.033022,0.040685,0.075523,0.098928,0.084231,0.1064,0.059529,0.066201,0.053028,0.088983,0.14981,0.14695,0.11309,0.18502,0.070202,0.14065,0.083731,0.12708,0,0.090127,0.060964,0.090415,0.074779,0.058181,0.023561,0.056382,0.03541,0.078319,0.093019,0.065113,0.11816,0.067565,0.061855,0.052096,0.091759,0.18285,0.13162,0.06443,0.089855,0.…
0.074542,0.091096,0.17985,0.10386,0.1659,0.021869,0.078394,0.033493,0.020869,0.057792,0.068981,0.082517,0.094476,0.049056,0.066283,0.065181,0.059362,0.08735,0.062053,0.079394,0.10662,0.047778,0.053207,0.066616,0.074664,0.074244,0.090127,0,0.20517,0.20926,0.15985,0.15373,0.033454,0.089387,0.025665,0.10184,0.093053,0.13134,0.063552,0.1094,0.063026,0.04753,0.091901,0.071046,0.082638,0.074275,0.04911…
0.057129,0.089666,0.23846,0.18305,0.26653,0.02612,0.091168,0.0092837,-0.0039001,0.042677,0.045521,-0.0080772,0.039929,0.016961,0.11647,0.076429,0.11073,0.06415,0.002391,0.075849,0.18536,-0.032342,0.08001,0.048787,0.083341,0.064263,0.060964,0.20517,0,0.26234,0.30798,0.3358,0.049026,0.11627,0.0060621,0.077915,0.019685,0.033557,0.029521,0.20128,0.11708,0.067741,0.06779,-0.0147,0.10963,0.11298,0.0604…
0.081317,0.11017,0.24937,0.15598,0.25137,0.026338,0.094925,0.020801,0.0058036,0.052287,0.058034,0.016238,0.06029,0.036467,0.095305,0.083384,0.11073,0.070781,0.029519,0.080772,0.1574,0.0051183,0.089526,0.076922,0.09542,0.084483,0.090415,0.20926,0.26234,0,0.29069,0.27342,0.049045,0.1199,0.012228,0.096908,0.041802,0.051572,0.051259,0.14095,0.1202,0.068724,0.0728,0.020649,0.10621,0.10905,0.074765,0.0…
0.064992,0.097651,0.24404,0.16219,0.25943,0.020944,0.083557,0.019493,0.0046135,0.053442,0.056529,0.017562,0.053353,0.028855,0.082022,0.079271,0.080636,0.060184,0.010354,0.042408,0.1329,-0.022475,0.058767,0.042137,0.068729,0.071663,0.074779,0.15985,0.30798,0.29069,0,0.30651,0.039432,0.10829,0.01146,0.095019,0.034627,0.045134,0.042155,0.13128,0.085927,0.060874,0.054791,-0.0020257,0.058433,0.093671,…
0.067525,0.11292,0.27192,0.34039,0.36972,0.037981,0.10785,-0.0043695,-0.022727,0.031101,0.036083,-0.078004,0.0085666,0.0065537,0.17248,0.093361,0.15578,0.052286,-0.046193,0.057332,0.24646,-0.10372,0.11005,0.052017,0.081275,0.076372,0.058181,0.15373,0.3358,0.27342,0.30651,0,0.068589,0.14825,-0.0077849,0.069696,-0.029932,0.004715,0.018238,0.33368,0.16891,0.091424,0.062185,-0.078916,0.12905,0.14203,…
0.023422,0.026716,0.044809,0.049587,0.041169,-0.00078335,0.032422,0.019408,0.002358,0.0088378,0.015725,0.0065884,0.011509,0.01305,0.041372,0.026045,0.040135,0.031117,0.022084,0.043048,0.050425,0.013371,0.033458,0.042995,0.033813,0.023939,0.023561,0.033454,0.049026,0.049045,0.039432,0.068589,0,0.15908,0.12937,0.031758,0.021057,0.01579,0.019877,0.059211,0.046775,0.029604,0.048054,0.028398,0.058669,…
0.052862,0.060509,0.12402,0.10464,0.10555,0.028291,0.11375,0.040711,0.014524,0.036882,0.053924,0.017355,0.040619,0.032715,0.058388,0.068751,0.057279,0.068817,0.05537,0.064966,0.091122,0.025411,0.049045,0.074997,0.057777,0.049495,0.056382,0.089387,0.11627,0.1199,0.10829,0.14825,0.15908,0,0.026246,0.083384,0.048521,0.040271,0.043712,0.097175,0.063338,0.061296,0.16545,0.056995,0.080816,0.063479,0.04…
0.026138,0.020928,0.014575,0.0061386,0.0065555,0.0066666,0.020512,0.027943,0.028407,0.016141,0.026777,0.059898,0.041584,0.026619,0.014825,0.013972,-0.0022695,0.050008,0.062432,0.05073,0.016482,0.060858,0.0066941,0.031378,0.024516,0.02231,0.03541,0.025665,0.0060621,0.012228,0.01146,-0.0077849,0.12937,0.026246,0,0.031556,0.054622,0.035561,0.032816,0.014698,-0.0018334,0.0086875,0.054215,0.12609,0.04…
0.065317,0.06558,0.10432,0.060094,0.079345,0.016586,0.063604,0.048316,0.026556,0.074283,0.093977,0.11451,0.094072,0.059306,0.033668,0.058751,0.020698,0.074848,0.074849,0.054681,0.051867,0.06716,0.025997,0.070049,0.049706,0.062682,0.078319,0.10184,0.077915,0.096908,0.095019,0.069696,0.031758,0.083384,0.031556,0,0.17643,0.11732,0.11931,0.05008,0.023337,0.045039,0.087314,0.093801,0.049279,0.042142,0…
0.072077,0.062781,0.051312,0.020852,0.025286,0.018094,0.030291,0.066884,0.056389,0.073635,0.086398,0.30049,0.16384,0.075996,0.04544,0.036118,-0.0077863,0.19168,0.13762,0.13381,0.040795,0.17187,0.013188,0.079335,0.10065,0.061078,0.093019,0.093053,0.019685,0.041802,0.034627,-0.029932,0.021057,0.048521,0.054622,0.17643,0,0.16911,0.095467,0.052968,-0.014146,0.020748,0.20222,0.1959,0.096062,0.027988,0…
0.051596,0.043794,0.0572,0.019425,0.033169,0.010226,0.028176,0.035059,0.032888,0.044576,0.058097,0.13198,0.10429,0.050648,0.02243,0.024886,-0.0073726,0.086801,0.081083,0.065292,0.022006,0.08343,0.0041562,0.035035,0.03886,0.045351,0.065113,0.13134,0.033557,0.051572,0.045134,0.004715,0.01579,0.040271,0.035561,0.11732,0.16911,0,0.065425,0.027152,-0.007262,0.014641,0.097886,0.1123,0.048729,0.022941,0…
0.091036,0.074112,0.052325,0.039211,0.044834,0.017763,0.044815,0.03894,0.030188,0.040996,0.074579,0.091919,0.074388,0.086481,0.034181,0.047639,0.016452,0.062082,0.11559,0.095448,0.058217,0.12834,0.03183,0.099231,0.048079,0.091262,0.11816,0.063552,0.029521,0.051259,0.042155,0.018238,0.019877,0.043712,0.032816,0.11931,0.095467,0.065425,0,0.041567,0.020536,0.036529,0.075447,0.14443,0.085921,0.035436…
0.064884,0.090219,0.13799,0.27295,0.19256,0.050646,0.080034,0.025431,0.00040031,0.018763,0.038265,0.030986,0.034806,0.032458,0.20629,0.071663,0.11865,0.16585,0.030351,0.16091,0.22878,0.026198,0.097097,0.10304,0.11922,0.064019,0.067565,0.1094,0.20128,0.14095,0.13128,0.33368,0.059211,0.097175,0.014698,0.05008,0.052968,0.027152,0.041567,0,0.11902,0.07278,0.23603,0.028492,0.19799,0.10609,0.079017,0.0…
0.050044,0.072745,0.10832,0.095089,0.16151,0.029403,0.056538,0.0083893,-0.012611,0.011401,0.019784,-0.030539,-0.0026842,0.017385,0.091363,0.063608,0.2559,0.015872,0.018351,0.12117,0.17904,0.06689,0.22261,0.16078,0.13455,0.048826,0.061855,0.063026,0.11708,0.1202,0.085927,0.16891,0.046775,0.063338,-0.0018334,0.023337,-0.014146,-0.007262,0.020536,0.11902,0,0.10886,0.029115,0.016836,0.16374,0.091267,…
0.042273,0.0512,0.070723,0.072779,0.082323,0.022109,0.057002,0.02679,0.0046895,0.024519,0.039229,0.009196,0.019612,0.030131,0.049141,0.086803,0.07775,0.027642,0.043423,0.067736,0.09056,0.050076,0.069732,0.10561,0.069336,0.038523,0.052096,0.04753,0.067741,0.068724,0.060874,0.091424,0.029604,0.061296,0.0086875,0.045039,0.020748,0.014641,0.036529,0.07278,0.10886,0,0.036586,0.043864,0.083705,0.079925…
0.073685,0.071321,0.080827,0.10692,0.069446,0.042288,0.079841,0.059077,0.05117,0.042618,0.068331,0.20814,0.11975,0.064662,0.12864,0.051463,0.037779,0.29226,0.14337,0.21738,0.13298,0.17052,0.046427,0.098938,0.14673,0.062436,0.091759,0.091901,0.06779,0.0728,0.054791,0.062185,0.048054,0.16545,0.054215,0.087314,0.20222,0.097886,0.075447,0.23603,0.029115,0.036586,0,0.19048,0.18467,0.069115,0.056696,0.…
0.12294,0.088928,0.026507,-0.0011772,0.014247,0.035191,0.078409,0.087365,0.090247,0.051852,0.10128,0.20694,0.13889,0.13115,0.052834,0.059597,0.014569,0.15497,0.35399,0.28486,0.10581,0.36435,0.055422,0.20373,0.11173,0.096473,0.18285,0.071046,-0.0147,0.020649,-0.0020257,-0.078916,0.028398,0.056995,0.12609,0.093801,0.1959,0.1123,0.14443,0.028492,0.016836,0.043864,0.19048,0,0.27088,0.055081,0.092485,…
0.10025,0.099908,0.10212,0.10187,0.16409,0.050904,0.081532,0.028166,0.028399,0.023866,0.055192,0.077958,0.062119,0.078566,0.16703,0.078016,0.15707,0.14642,0.20874,0.37883,0.31062,0.2132,0.1503,0.21275,0.18816,0.084399,0.13162,0.082638,0.10963,0.10621,0.058433,0.12905,0.058669,0.080816,0.040293,0.049279,0.096062,0.048729,0.085921,0.19799,0.16374,0.083705,0.18467,0.27088,0,0.15762,0.15308,0.27021,0…
0.05631,0.068386,0.11746,0.10116,0.16711,0.023192,0.058803,0.0078315,0.0073981,0.02413,0.034077,0.01595,0.031828,0.031126,0.091851,0.06271,0.086794,0.069145,0.057639,0.13563,0.17925,0.04633,0.074071,0.078078,0.08969,0.052184,0.06443,0.074275,0.11298,0.10905,0.093671,0.14203,0.031647,0.063479,0.011018,0.042142,0.027988,0.022941,0.035436,0.10609,0.091267,0.079925,0.069115,0.055081,0.15762,0,0.06760…
0.063274,0.068504,0.064773,0.053733,0.098571,0.020373,0.040422,0.018692,0.0056495,0.015295,0.030291,0.027983,0.025898,0.041981,0.070126,0.048152,0.16855,0.04419,0.071821,0.13707,0.13119,0.14821,0.17655,0.15378,0.11452,0.056839,0.089855,0.049114,0.060479,0.074765,0.044249,0.076017,0.035221,0.040894,0.01464,0.030339,0.032652,0.017889,0.047084,0.079017,0.2353,0.058168,0.056696,0.092485,0.15308,0.067…
0.13253,0.10098,0.0081972,-0.012347,0.010371,0.029511,0.045384,0.077363,0.072447,0.038312,0.089644,0.25564,0.13679,0.13421,0.072918,0.055835,0.095432,0.19646,0.2971,0.32717,0.1307,0.53013,0.14878,0.28611,0.19283,0.10302,0.20939,0.05869,-0.032767,0.013542,-0.026047,-0.10663,0.02583,0.023588,0.073619,0.077968,0.22309,0.10663,0.14472,0.050881,0.10116,0.052614,0.22312,0.41764,0.27021,0.057872,0.28487…
0.12026,0.10585,0.043375,0.061371,0.046863,0.046056,0.085755,0.081394,0.032669,0.038588,0.084543,0.10198,0.065842,0.10975,0.081727,0.10145,0.16128,0.07798,0.21642,0.23986,0.16141,0.33475,0.1912,0.39492,0.17224,0.099019,0.17035,0.061341,0.026707,0.058292,0.015482,0.028878,0.055759,0.076774,0.043759,0.076336,0.11464,0.050443,0.12494,0.11226,0.21806,0.11343,0.12371,0.27864,0.26208,0.075627,0.20945,0…
0.067082,0.081422,0.092691,0.077974,0.12546,0.037382,0.060553,0.035565,0.010459,0.021801,0.037705,0.077692,0.039611,0.043145,0.12029,0.077551,0.21182,0.12281,0.0984,0.22381,0.20606,0.17394,0.18293,0.23478,0.25273,0.060025,0.088031,0.066274,0.09471,0.10543,0.062502,0.1119,0.057412,0.065771,0.022425,0.041463,0.081624,0.027575,0.050463,0.14896,0.29345,0.13445,0.13998,0.11873,0.25055,0.10399,0.17058,…
0.2086,0.12636,0.10004,0.072831,0.084545,0.026851,0.086715,0.052891,0.041676,0.069331,0.12524,0.11115,0.1104,0.17821,0.045954,0.082866,0.022518,0.080591,0.177,0.1325,0.084765,0.18465,0.052857,0.15876,0.057305,0.13878,0.18931,0.095662,0.045124,0.089652,0.069892,0.040676,0.023131,0.075144,0.040237,0.11363,0.10887,0.081795,0.14694,0.044173,0.031593,0.05496,0.086856,0.20052,0.10993,0.056848,0.070832,…
0.095729,0.12239,0.26175,0.15905,0.23171,0.026192,0.093049,0.04732,0.02762,0.072437,0.094886,0.099244,0.10455,0.072323,0.085832,0.096014,0.059475,0.10318,0.078924,0.083166,0.1224,0.063489,0.051534,0.087949,0.086722,0.091736,0.12591,0.16944,0.19417,0.20629,0.25695,0.19898,0.031001,0.095655,0.028051,0.1142,0.080636,0.075053,0.083195,0.10681,0.059188,0.066824,0.082056,0.083688,0.07108,0.082168,0.045…
0.1227,0.15399,0.22795,0.1655,0.24977,0.030007,0.090836,0.049198,0.030373,0.060549,0.087423,0.11902,0.10591,0.08566,0.1064,0.093568,0.091937,0.13749,0.11251,0.14271,0.17037,0.11664,0.083747,0.13082,0.12515,0.11651,0.16518,0.16928,0.17096,0.21388,0.20794,0.19191,0.038838,0.092169,0.034143,0.1044,0.097612,0.075549,0.097477,0.13203,0.094015,0.071351,0.11428,0.12431,0.12829,0.10158,0.082483,0.12799,0…
0.11773,0.15444,0.26906,0.17293,0.27297,0.028616,0.090255,0.049538,0.03106,0.070352,0.094649,0.12728,0.11725,0.082243,0.10126,0.094049,0.087118,0.12959,0.10141,0.11957,0.15624,0.097357,0.076516,0.11325,0.12001,0.11507,0.16126,0.19111,0.20416,0.23439,0.25995,0.21669,0.036435,0.093577,0.032957,0.1152,0.102,0.084169,0.095226,0.12728,0.088218,0.06984,0.10288,0.1127,0.10709,0.098131,0.072348,0.10742,0…
0.099146,0.13015,0.22841,0.14775,0.23544,0.02191,0.070397,0.04245,0.030784,0.05943,0.08385,0.11477,0.10458,0.075382,0.08342,0.081441,0.061932,0.11251,0.087319,0.094168,0.11883,0.085112,0.055034,0.088347,0.094748,0.096881,0.14068,0.16692,0.16763,0.2109,0.22991,0.19512,0.029654,0.074987,0.030476,0.10382,0.091941,0.078344,0.088051,0.10593,0.062331,0.056773,0.08904,0.09856,0.079199,0.080823,0.055516,…
0.1055,0.1324,0.17781,0.19143,0.20122,0.033793,0.12212,0.062389,0.0061511,0.072295,0.10537,-0.0059495,0.043907,0.06597,0.050159,0.136,0.098149,0.0072318,0.018408,0.0090223,0.11669,0.0069787,0.099605,0.14748,0.036409,0.097594,0.1134,0.1234,0.14344,0.16362,0.18412,0.23473,0.041289,0.12814,0.008359,0.12525,0.011596,0.031351,0.080584,0.10288,0.11065,0.10817,0.0032556,0.0036311,0.025166,0.07348,0.0670…
0.074527,0.10573,0.19092,0.21658,0.21166,0.033795,0.1238,0.052353,-0.0075524,0.062058,0.082595,-0.052937,0.018742,0.039093,0.05439,0.13298,0.096924,-0.0099554,-0.031387,-0.027119,0.10875,-0.056412,0.086887,0.11775,0.026913,0.070094,0.071031,0.11425,0.16449,0.17636,0.2028,0.28775,0.042507,0.13047,-0.0032198,0.10587,-0.022096,0.012575,0.050588,0.12214,0.10685,0.10295,-0.013406,-0.060549,0.001403,0.…
0.11347,0.14404,0.19154,0.21864,0.2134,0.035389,0.11973,0.058322,0.0095096,0.06923,0.096982,0.02663,0.063404,0.057085,0.06845,0.11149,0.096126,0.050451,0.012664,0.012482,0.10992,-0.00082223,0.089395,0.11099,0.047316,0.10928,0.1135,0.13405,0.16076,0.17733,0.18755,0.26754,0.044077,0.12974,0.012328,0.11856,0.030357,0.041666,0.07104,0.13114,0.10581,0.091773,0.034132,0.0033028,0.025154,0.072749,0.0614…
0.094318,0.12925,0.19999,0.14813,0.21371,0.022519,0.087646,0.040978,0.016698,0.070818,0.089041,0.061513,0.07646,0.053774,0.053009,0.090787,0.053315,0.061476,0.018973,0.020389,0.089138,-0.00096932,0.045913,0.047079,0.047498,0.093287,0.10811,0.14092,0.15611,0.18319,0.21462,0.22306,0.03171,0.10334,0.016932,0.11773,0.053735,0.055555,0.069052,0.085283,0.060189,0.063375,0.043874,0.015792,0.019269,0.067…
0.13425,0.16008,0.20314,0.16037,0.24183,0.024566,0.095579,0.038513,0.010852,0.069644,0.092151,0.015068,0.063401,0.075066,0.050809,0.11202,0.065704,0.028023,0.023678,0.024672,0.11916,-0.004784,0.067519,0.085382,0.042996,0.12475,0.14553,0.14195,0.15377,0.19302,0.20443,0.23872,0.033323,0.10853,0.01258,0.12057,0.033753,0.04906,0.091951,0.089806,0.080446,0.076397,0.020513,0.017385,0.040132,0.086319,0.…
0.11827,0.16109,0.18122,0.12761,0.20201,0.022858,0.072369,0.040804,0.027065,0.067546,0.088262,0.11461,0.098616,0.064783,0.062241,0.072463,0.051642,0.09525,0.054006,0.062251,0.10163,0.04246,0.043153,0.048038,0.069354,0.11753,0.1412,0.14378,0.14248,0.16717,0.18758,0.18295,0.031198,0.085679,0.025288,0.11288,0.087946,0.069477,0.082681,0.084793,0.05637,0.052478,0.069472,0.062178,0.052131,0.069173,0.04…
0.12967,0.16814,0.2406,0.14706,0.30804,0.020466,0.086875,0.014353,0.0020601,0.058985,0.069059,-0.017384,0.052349,0.059094,0.069447,0.1045,0.10777,0.026002,0.01749,0.055856,0.1635,-0.0082575,0.099781,0.085334,0.080473,0.11598,0.13617,0.15374,0.18759,0.23703,0.21779,0.2645,0.03136,0.10113,0.0060947,0.098361,0.016333,0.041158,0.071442,0.0973,0.12298,0.06813,0.024172,0.0061055,0.084733,0.11726,0.0868…
0.099197,0.14327,0.22573,0.11954,0.26833,0.016168,0.067333,0.027671,0.016634,0.062381,0.073891,0.053605,0.076692,0.057482,0.056555,0.084379,0.077647,0.055911,0.03537,0.051713,0.1168,0.027516,0.069828,0.063017,0.077809,0.095514,0.12764,0.15745,0.16829,0.22013,0.22222,0.21143,0.026621,0.080031,0.017853,0.10304,0.053228,0.059089,0.0712,0.075762,0.087424,0.054843,0.042986,0.037286,0.056603,0.089064,0…
0.061617,0.10266,0.32371,0.21653,0.35128,0.025177,0.12744,0.0068712,-0.021674,0.059708,0.046413,-0.098745,0.012944,-0.0013226,0.084942,0.11534,0.13325,0.015685,-0.077331,-0.017971,0.15399,-0.14436,0.099454,0.035536,0.071804,0.062803,0.038174,0.16459,0.2761,0.30701,0.30293,0.41689,0.046006,0.15296,-0.015525,0.089371,-0.049176,0.0060241,0.0019718,0.13611,0.14327,0.07527,0.0045542,-0.12966,0.029403,…
0.10809,0.13789,0.25406,0.24492,0.24913,0.039241,0.12612,0.075114,0.025771,0.090436,0.10141,0.16746,0.13237,0.058817,0.10521,0.111,0.089194,0.19094,0.039138,0.072194,0.13313,0.046172,0.086993,0.11846,0.1352,0.098768,0.11184,0.1866,0.18467,0.22512,0.21211,0.26175,0.043374,0.12887,0.024527,0.14394,0.13511,0.081668,0.066904,0.15954,0.085941,0.070949,0.13408,0.035181,0.055975,0.088243,0.061999,0.0515…
0.070495,0.080482,0.23305,0.10983,0.13804,0.025823,0.068316,0.035715,0.023324,0.059083,0.074163,0.11873,0.16104,0.053768,0.072869,0.054119,0.045095,0.094577,0.063578,0.074141,0.090095,0.044605,0.040604,0.056584,0.061162,0.06571,0.079827,0.13671,0.11378,0.1395,0.12513,0.12778,0.025751,0.06989,0.023977,0.08919,0.089631,0.067996,0.059729,0.080729,0.048502,0.039095,0.076078,0.071485,0.070719,0.060227…
0.087001,0.11336,0.30973,0.16485,0.25772,0.030547,0.10308,0.025025,0.0082221,0.05936,0.06816,0.026775,0.070107,0.044635,0.10256,0.086832,0.11283,0.078548,0.040551,0.090455,0.16478,0.01519,0.092946,0.086102,0.099174,0.082119,0.093504,0.16618,0.21102,0.25126,0.2214,0.25623,0.043679,0.11235,0.01308,0.088726,0.032544,0.042251,0.051044,0.129,0.11945,0.068347,0.065934,0.026838,0.10771,0.10966,0.075029,…
0.064031,0.10393,0.28448,0.35319,0.37176,0.030888,0.11058,0.0020961,-0.012049,0.040561,0.043822,-0.04735,0.026995,0.013644,0.1595,0.092733,0.1304,0.065014,-0.02297,0.061312,0.23523,-0.078086,0.091359,0.045108,0.075058,0.065967,0.055841,0.13806,0.26797,0.23824,0.26075,0.46538,0.048354,0.11905,-0.0070359,0.061263,-0.031083,0.0065336,0.015868,0.20594,0.13424,0.073188,0.027608,-0.062739,0.087012,0.12…
0.052684,0.08601,0.2691,0.17285,0.30563,0.018072,0.073813,0.0032258,-0.0015953,0.041598,0.03977,0.0012174,0.045131,0.013576,0.099535,0.065366,0.10196,0.04848,-0.0029119,0.050721,0.15579,-0.040422,0.072368,0.022842,0.070365,0.057181,0.053898,0.13446,0.22922,0.22011,0.2468,0.29586,0.032399,0.086306,0.0012981,0.060613,0.0037945,0.024906,0.017753,0.11559,0.1062,0.050212,0.025247,-0.0244,0.069949,0.10…
0.051923,0.086548,0.21404,0.305,0.31709,0.03202,0.095092,0.018828,-0.009063,0.036343,0.038088,0.018205,0.031053,0.012814,0.16212,0.082646,0.10785,0.13783,-0.016948,0.091912,0.24224,-0.047217,0.074858,0.061925,0.11127,0.050547,0.041722,0.09976,0.20229,0.16651,0.18855,0.34556,0.037657,0.08465,-0.0047299,0.047702,0.0040652,0.0055603,0.012261,0.2108,0.098741,0.058545,0.066066,-0.057091,0.084066,0.104…
0.076951,0.13286,0.29975,0.28023,0.49987,0.025113,0.094359,-0.0095164,-0.021919,0.040867,0.040561,-0.0345,0.027986,0.012899,0.15747,0.092169,0.19902,0.065213,-0.033387,0.11582,0.33276,-0.069449,0.14791,0.063596,0.13533,0.08095,0.079078,0.15549,0.28616,0.26514,0.26797,0.44613,0.042784,0.10043,-0.015318,0.06365,-0.021841,0.0029201,0.014247,0.19407,0.20755,0.07375,0.016071,-0.074991,0.14534,0.16491,…
0.10532,0.14234,0.26243,0.1706,0.35546,0.024221,0.091864,0.035981,0.020221,0.060955,0.07875,0.074791,0.089746,0.064209,0.096311,0.1428,0.10531,0.10258,0.071695,0.11007,0.18401,0.057522,0.086734,0.10169,0.15243,0.10386,0.1365,0.1824,0.21617,0.25146,0.25617,0.25699,0.037753,0.1005,0.023648,0.10567,0.071651,0.066408,0.076417,0.1265,0.10722,0.074007,0.084476,0.07085,0.11002,0.11825,0.078968,0.067765,…
0.075534,0.081224,0.057195,0.12641,0.069569,0.058874,0.079868,0.13071,0.042957,0.043777,0.067153,0.20707,0.092157,0.070456,0.11921,0.062128,0.10548,0.23216,0.1443,0.23304,0.15869,0.23565,0.1175,0.21125,0.17911,0.056622,0.096104,0.055388,0.024397,0.046965,0.025737,0.023522,0.032906,0.033454,0.034183,0.054217,0.13652,0.052231,0.068405,0.12313,0.084739,0.045489,0.1653,0.15246,0.15347,0.050502,0.0975…
0.054018,0.060189,0.10067,0.079843,0.086755,0.020267,0.059526,0.056391,0.031347,0.1152,0.11582,0.2462,0.12674,0.050432,0.047788,0.042435,0.014237,0.14645,0.056342,0.060896,0.053427,0.0647,0.019887,0.044768,0.073226,0.046845,0.059179,0.089051,0.053992,0.069796,0.070746,0.041074,0.01364,0.046913,0.027116,0.11065,0.14833,0.073878,0.054596,0.040356,0.0089308,0.023436,0.09386,0.066435,0.026374,0.03303…
0.11005,0.11002,0.078289,0.17871,0.088785,0.051789,0.14361,0.11714,0.020091,0.063965,0.11488,0.020698,0.040705,0.10314,0.044042,0.15242,0.10821,0.0083457,0.12862,0.078424,0.11734,0.19117,0.13707,0.34826,0.063367,0.084562,0.13596,0.072372,0.049797,0.069238,0.06875,0.10736,0.038456,0.10143,0.019169,0.10161,0.030149,0.026531,0.10696,0.093929,0.10847,0.12337,0.014136,0.12112,0.06978,0.04528,0.099767,…
0.044062,0.086184,0.24366,0.25344,0.26839,0.050655,0.14689,0.040577,-0.031777,0.047874,0.035818,-0.088677,-0.013416,-0.0096413,0.11624,0.12707,0.17227,0.046953,-0.078877,0.023802,0.19815,-0.12051,0.13413,0.14315,0.12811,0.041499,0.010901,0.11462,0.22506,0.22961,0.20536,0.37807,0.05926,0.14806,-0.023527,0.063134,-0.045193,-0.0227,-0.011784,0.18997,0.16923,0.095989,0.023384,-0.1493,0.067821,0.11185…
0.061983,0.083575,0.088058,0.21037,0.10142,0.071858,0.11579,0.10999,-0.0030253,0.043111,0.056594,0.082915,0.024633,0.042178,0.13075,0.11668,0.14896,0.14895,0.039331,0.15114,0.19505,0.088507,0.14074,0.30111,0.19866,0.046124,0.054921,0.05232,0.077581,0.088642,0.057179,0.16073,0.056672,0.076965,0.0025994,0.049831,0.064816,0.0020694,0.039833,0.20252,0.12879,0.094434,0.10744,0.0020948,0.13872,0.064436…
0.090283,0.10972,0.09786,0.24367,0.12156,0.068288,0.1462,0.1204,0.0038693,0.052268,0.090345,0.024853,0.029589,0.071965,0.093344,0.14096,0.206,0.051042,0.060199,0.087766,0.15878,0.15658,0.21121,0.35313,0.12372,0.071763,0.10367,0.073562,0.08617,0.093422,0.078772,0.18181,0.059415,0.10434,0.0090022,0.078166,0.024923,0.0091856,0.073827,0.1744,0.19892,0.12976,0.043671,0.051977,0.096439,0.056257,0.14833…
0.06414,0.09276,0.11117,0.24609,0.14296,0.070259,0.14125,0.097134,-0.018334,0.037866,0.062552,-0.047341,-0.012262,0.040379,0.10503,0.13697,0.21259,0.014057,0.0040861,0.070074,0.18934,0.055421,0.19385,0.31,0.12431,0.051269,0.061639,0.061453,0.11596,0.10935,0.095806,0.23777,0.064693,0.10734,-0.0095919,0.05504,-0.024861,-0.021534,0.041035,0.19531,0.2035,0.12963,0.01127,-0.030584,0.10287,0.069378,0.1…
0.069506,0.099215,0.16025,0.23785,0.17131,0.048815,0.14939,0.084991,-0.0069889,0.064303,0.094701,-0.054246,0.0066897,0.050629,0.062391,0.16151,0.096735,-0.01983,-0.00012691,-0.001968,0.13623,-0.018703,0.09158,0.21114,0.039597,0.060782,0.071112,0.096147,0.14223,0.13832,0.16634,0.25705,0.047464,0.13533,-0.0030402,0.10554,-0.022292,0.0023,0.059076,0.13834,0.10036,0.13019,-0.019761,-0.037385,0.023431…
0.037404,0.067097,0.14623,0.16753,0.19839,0.053543,0.12048,0.073587,-0.019502,0.027376,0.033535,-0.058698,-0.014443,0.011261,0.10808,0.086757,0.1546,0.013383,-0.005218,0.097673,0.22596,-0.033198,0.11879,0.14176,0.10438,0.035217,0.030293,0.064104,0.15129,0.1263,0.11859,0.23038,0.047238,0.085786,-0.016521,0.034551,-0.041454,-0.024383,0.010363,0.13607,0.15068,0.08041,-0.0061429,-0.051176,0.12669,0.0…
0.057624,0.070564,0.072109,0.21744,0.023059,0.07615,0.16551,0.17847,0.026307,0.071643,0.093045,0.16009,0.069954,0.060971,0.075147,0.11191,0.046038,0.18106,0.0766,0.065703,0.068243,0.11965,0.055766,0.25649,0.11462,0.042689,0.060493,0.054566,0.032021,0.050534,0.049342,0.074391,0.044505,0.093784,0.020373,0.081254,0.096001,0.02954,0.059504,0.13101,0.01925,0.078247,0.10863,0.053042,0.011175,0.0054313,…
0.064948,0.086197,0.21967,0.25257,0.18056,0.05164,0.21366,0.09926,0.0056701,0.086489,0.10101,-0.015622,0.040454,0.039615,0.060209,0.15472,0.068544,0.073536,0.018167,-0.0097289,0.10688,-0.02883,0.06367,0.16587,0.055166,0.054202,0.052527,0.12351,0.16499,0.18127,0.18495,0.24479,0.046266,0.18493,0.0022019,0.11693,-0.0071342,0.016225,0.0387,0.10791,0.061174,0.1013,0.033129,-0.036539,-0.019685,0.066029…
0.061375,0.09421,0.15661,0.26623,0.23465,0.059474,0.13941,0.064781,-0.023543,0.03316,0.053525,-0.060788,-0.014671,0.033313,0.13991,0.12403,0.20256,0.022573,0.0065329,0.11622,0.28085,0.014226,0.16663,0.24519,0.13181,0.051842,0.060522,0.071793,0.15968,0.13409,0.12762,0.29121,0.059914,0.10066,-0.016378,0.045117,-0.042558,-0.027762,0.030583,0.19837,0.19155,0.11236,0.00097218,-0.04121,0.14324,0.10424,…
0.085172,0.10947,0.13481,0.23501,0.25657,0.041675,0.087831,0.041593,-0.0041135,0.02649,0.053822,0.027424,0.025343,0.053515,0.15878,0.089999,0.17941,0.098211,0.070891,0.21327,0.31486,0.10553,0.15867,0.20135,0.15121,0.071952,0.10118,0.078076,0.12627,0.1176,0.10283,0.22271,0.037999,0.055046,-0.00099658,0.043425,0.015042,0.0050148,0.052938,0.18876,0.17284,0.078349,0.054996,0.04575,0.19047,0.1126,0.12…
0.064334,0.10375,0.26597,0.25128,0.30107,0.043926,0.16866,0.046033,-0.024252,0.06072,0.070465,-0.10562,-0.0031959,0.023905,0.1005,0.15122,0.15413,-0.017132,-0.028482,0.025513,0.2174,-0.078274,0.12245,0.16087,0.077242,0.059205,0.056481,0.12942,0.23923,0.22642,0.23906,0.3639,0.051812,0.15856,-0.017937,0.088604,-0.063594,-0.011553,0.025934,0.14858,0.15537,0.11669,-0.025366,-0.08958,0.066727,0.11667,…
0.081825,0.11668,0.2172,0.25381,0.3318,0.037936,0.10875,0.026819,-0.023471,0.041524,0.05438,-0.070408,0.002786,0.036801,0.13498,0.12878,0.16566,0.019176,-0.0066211,0.10397,0.28468,-0.035079,0.13687,0.17117,0.12004,0.072672,0.077871,0.10944,0.19906,0.19596,0.18984,0.34854,0.042939,0.094776,-0.016909,0.063483,-0.033526,-0.0071433,0.037226,0.18331,0.16601,0.09659,-0.00028033,-0.056824,0.1338,0.13057…
0.11815,0.14428,0.17878,0.20896,0.26673,0.05252,0.11561,0.0345,-0.024325,0.03254,0.053821,-0.10014,-0.011279,0.052888,0.12455,0.13163,0.33506,-0.022689,0.014958,0.12907,0.26826,0.07625,0.31642,0.29516,0.15363,0.10312,0.12322,0.10146,0.17379,0.18798,0.14824,0.29953,0.063718,0.10787,-0.010801,0.055158,-0.049795,-0.015197,0.056629,0.18511,0.35104,0.13052,-0.0054229,-0.009129,0.19035,0.13112,0.24547,…
0.16802,0.17177,0.157,0.16724,0.2289,0.032449,0.089154,0.043088,0.010592,0.050053,0.083122,0.0077103,0.053309,0.10634,0.095204,0.11952,0.12336,0.042804,0.10696,0.15654,0.21703,0.13312,0.13882,0.231,0.11063,0.13868,0.18969,0.11545,0.11377,0.15599,0.12698,0.19029,0.032941,0.079903,0.015344,0.090248,0.043977,0.04252,0.11351,0.13013,0.13482,0.085613,0.049857,0.10629,0.16394,0.11244,0.12907,0.16518,0.…
0.078382,0.098502,0.10814,0.32273,0.20635,0.062766,0.1514,0.09867,0.012451,0.044806,0.079219,0.05604,0.034145,0.06437,0.13577,0.13831,0.10389,0.15167,0.083093,0.14916,0.25356,0.10307,0.097545,0.2423,0.13337,0.061125,0.08775,0.0721,0.10212,0.089078,0.091861,0.21097,0.043071,0.10041,0.010504,0.066311,0.040517,0.013214,0.061932,0.21171,0.0827,0.097488,0.093518,0.046379,0.099509,0.072259,0.055197,0.0…
0.063038,0.064931,0.040216,0.059877,0.022714,0.036278,0.035908,0.098673,0.056479,0.071744,0.084431,0.48675,0.18037,0.069792,0.099606,0.030771,0.023882,0.33126,0.12413,0.20323,0.081477,0.21536,0.040465,0.11111,0.18109,0.049981,0.081762,0.062299,-0.0078897,0.01464,0.0050242,-0.061185,0.016439,0.0059116,0.050341,0.083164,0.27045,0.10233,0.07108,0.081628,0.0049622,0.013792,0.22743,0.15809,0.10731,0.0…
0.076938,0.060394,-0.0073592,0.014137,-0.041668,0.053425,0.07444,0.13848,0.069134,0.0695,0.10185,0.34164,0.13854,0.10176,0.053439,0.061629,0.015258,0.22861,0.23279,0.2311,0.073497,0.32817,0.051465,0.25321,0.16573,0.053256,0.10581,0.031592,-0.054497,-0.02286,-0.036763,-0.12252,0.015773,0.014793,0.056168,0.077568,0.22596,0.085375,0.1012,0.027793,-0.0063684,0.036994,0.1781,0.26272,0.13316,0.0085832,…
0.086808,0.094375,0.044723,0.15192,0.032449,0.063909,0.094024,0.15853,0.059194,0.078009,0.10352,0.42803,0.16613,0.091572,0.11511,0.079437,0.069927,0.3546,0.15865,0.22283,0.11224,0.29153,0.093811,0.26125,0.22464,0.064967,0.11163,0.072399,-0.003635,0.024263,0.009652,-0.026008,0.034909,0.041954,0.050829,0.093245,0.26157,0.091129,0.091688,0.13679,0.042219,0.05318,0.24288,0.18439,0.11606,0.023399,0.07…
0.13753,0.1603,0.24031,0.21323,0.23697,0.03169,0.091682,0.061885,0.039374,0.083552,0.10632,0.21054,0.15988,0.086414,0.11428,0.087411,0.071607,0.19614,0.089081,0.11699,0.13839,0.10905,0.075309,0.10183,0.12365,0.12658,0.16206,0.19858,0.16657,0.21438,0.19812,0.22125,0.035744,0.10131,0.039164,0.14348,0.16653,0.10784,0.10055,0.1553,0.073407,0.059673,0.15085,0.11395,0.09461,0.089133,0.073616,0.13909,0.…
0.14609,0.13186,0.092588,0.12049,0.086836,0.040009,0.083462,0.11469,0.072608,0.085196,0.12096,0.39405,0.19799,0.12993,0.09995,0.083509,0.045268,0.31955,0.21469,0.24869,0.11807,0.35172,0.089468,0.22403,0.19729,0.11349,0.18585,0.11589,0.017998,0.074508,0.050864,-0.0096022,0.021393,0.05323,0.064657,0.12683,0.27676,0.12996,0.13289,0.098694,0.034468,0.043706,0.24671,0.27067,0.14631,0.052931,0.10232,0.…
0.23286,0.1807,0.13042,0.13765,0.13541,0.045034,0.13519,0.090807,0.048827,0.07889,0.13446,0.11448,0.12254,0.17678,0.075317,0.1352,0.069538,0.11678,0.25325,0.21943,0.15491,0.31518,0.1236,0.32498,0.11818,0.18011,0.27207,0.12034,0.054231,0.12774,0.082728,0.084873,0.035751,0.10674,0.048655,0.13005,0.12766,0.08984,0.18416,0.093052,0.083014,0.088739,0.12518,0.28384,0.18641,0.092281,0.13961,0.33993,0.34…
0.1052,0.079164,-0.030724,0.0058703,-0.057005,0.045242,0.058848,0.15004,0.093032,0.067379,0.10962,0.46478,0.17986,0.13342,0.064613,0.055713,0.0092201,0.33394,0.30189,0.31453,0.080458,0.51523,0.066636,0.29203,0.21592,0.071886,0.15894,0.038451,-0.087222,-0.03993,-0.057309,-0.19454,0.0067567,-0.0021165,0.077051,0.08463,0.30187,0.11844,0.13114,0.027666,-0.018529,0.02472,0.26079,0.36879,0.16292,0.0039…
0.10525,0.11688,0.094124,0.1807,0.11422,0.056857,0.074812,0.11089,0.045519,0.063964,0.081178,0.35545,0.14822,0.081884,0.16368,0.077029,0.11378,0.37873,0.12568,0.27228,0.18942,0.25216,0.12964,0.22871,0.26603,0.082975,0.12265,0.091335,0.045774,0.081184,0.04581,0.055563,0.035793,0.043936,0.040956,0.080997,0.23642,0.084735,0.079969,0.192,0.091517,0.048221,0.2684,0.14317,0.17565,0.070598,0.11487,0.305…
0.12479,0.097164,-0.021181,0.064813,-0.039304,0.067254,0.10975,0.1608,0.062452,0.058628,0.1156,0.24822,0.11093,0.14721,0.064433,0.10421,0.098924,0.16974,0.29659,0.27518,0.11867,0.50981,0.15478,0.47558,0.18931,0.085119,0.18053,0.031298,-0.061518,-0.020188,-0.048357,-0.10661,0.030865,0.033059,0.057444,0.07529,0.18141,0.071487,0.14493,0.067062,0.075579,0.082878,0.15725,0.34091,0.191,0.019473,0.14474…
0.07262,0.082117,0.011696,0.13179,0.030265,0.080772,0.098953,0.13211,0.01972,0.036413,0.068729,0.17633,0.04643,0.076119,0.13329,0.099154,0.18523,0.18449,0.14187,0.26488,0.21635,0.28593,0.18816,0.40406,0.25143,0.04922,0.092331,0.019738,0.0053414,0.016805,-0.017627,0.018497,0.050905,0.033247,0.022803,0.037045,0.11716,0.018609,0.071938,0.16886,0.15205,0.090178,0.14929,0.13777,0.2185,0.049564,0.14388…
0.08692,0.079591,0.14022,0.12922,0.098043,0.052384,0.22622,0.10397,0.039328,0.086824,0.11614,0.084264,0.082542,0.082415,0.041779,0.12665,0.040838,0.13458,0.17932,0.12021,0.10929,0.16229,0.05508,0.21475,0.087622,0.065063,0.1026,0.098431,0.080496,0.1079,0.099595,0.07573,0.031757,0.15441,0.030578,0.11122,0.063473,0.048073,0.08085,0.029057,0.028104,0.078836,0.09155,0.15181,0.061112,0.055396,0.032051,…
0.1104,0.082237,0.022233,0.0061564,0.011921,0.029762,0.077306,0.13415,0.095092,0.061153,0.10353,0.29907,0.16654,0.12726,0.047134,0.050606,-0.0077292,0.23448,0.36958,0.29624,0.088651,0.41321,0.036245,0.1784,0.12922,0.082076,0.16891,0.071085,-0.032789,0.005882,-0.0041318,-0.1201,0.0090852,0.036916,0.079817,0.089069,0.21811,0.11851,0.12809,-0.0019977,-0.020814,0.021341,0.20387,0.41302,0.16589,0.0317…
0.055368,0.062959,0.068668,0.19137,0.053644,0.044177,0.098505,0.12301,0.057292,0.074907,0.086133,0.39012,0.16311,0.060133,0.10181,0.057582,-0.0067475,0.41475,0.11614,0.1616,0.082289,0.17321,0.0079987,0.10329,0.16916,0.043156,0.068736,0.072879,0.013479,0.031721,0.032224,-0.016255,0.016561,0.049463,0.045404,0.084718,0.22529,0.086186,0.056519,0.098531,-0.034385,0.016836,0.24718,0.12674,0.037648,0.01…
0.078358,0.089507,0.073703,0.19598,0.10791,0.058143,0.09652,0.10523,0.010539,0.036405,0.063142,0.10304,0.047478,0.064801,0.12478,0.088137,0.14112,0.13736,0.090984,0.17861,0.19158,0.16839,0.14026,0.26055,0.15433,0.059512,0.09311,0.053721,0.051951,0.066518,0.04478,0.11017,0.044104,0.049734,0.01154,0.046924,0.065249,0.018278,0.063825,0.16398,0.12629,0.075991,0.091561,0.081351,0.14461,0.05752,0.10626…
0.057675,0.075316,0.13311,0.2482,0.15359,0.038915,0.11517,0.091388,0.045317,0.074901,0.082092,0.31657,0.15217,0.048437,0.11975,0.069582,0.015337,0.37168,0.076428,0.13421,0.12926,0.10733,0.016397,0.072527,0.15912,0.048752,0.067317,0.10215,0.076869,0.081986,0.089326,0.092336,0.021504,0.077445,0.036044,0.090535,0.1839,0.077917,0.045417,0.12624,-0.0090534,0.027197,0.2162,0.078788,0.033841,0.045218,0.…
0.097834,0.089032,0.065358,0.073549,0.12112,0.043605,0.086778,0.063843,0.059406,0.041124,0.073841,0.20976,0.10835,0.096586,0.14016,0.069764,0.090491,0.25977,0.26904,0.46771,0.28061,0.32768,0.10272,0.20756,0.21277,0.074218,0.1381,0.063857,0.038246,0.048862,0.022175,-0.010661,0.027704,0.047101,0.052166,0.056665,0.15388,0.072242,0.092061,0.095643,0.071512,0.044662,0.20933,0.28874,0.29473,0.10269,0.1…
0.11523,0.095283,0.035848,0.074612,0.054013,0.054339,0.12291,0.11086,0.054752,0.047673,0.099465,0.14938,0.088405,0.12474,0.079857,0.098445,0.10393,0.12634,0.29946,0.3065,0.19873,0.39357,0.13401,0.34653,0.15834,0.082497,0.16714,0.050711,-0.0027525,0.023673,0.0019327,-0.037299,0.027001,0.049208,0.046217,0.070118,0.11086,0.057322,0.12204,0.05103,0.086431,0.071604,0.11386,0.31329,0.2207,0.060787,0.12…
0.10055,0.09126,0.064983,0.14461,0.075995,0.057745,0.10158,0.13078,0.082223,0.068162,0.1017,0.40377,0.17677,0.10441,0.15758,0.082253,0.037772,0.45803,0.2477,0.38327,0.22108,0.34946,0.064436,0.21562,0.25128,0.07356,0.12984,0.081238,0.015674,0.043226,0.022909,-0.026322,0.024374,0.053375,0.066976,0.093387,0.27271,0.1118,0.10018,0.14815,0.0058903,0.037962,0.33179,0.27172,0.20074,0.067756,0.068482,0.3…
0.077296,0.06777,0.020833,0.065589,0.017449,0.047541,0.079712,0.13569,0.077879,0.070913,0.097569,0.42704,0.16574,0.09473,0.092316,0.063557,0.013117,0.3846,0.22946,0.29714,0.13581,0.34293,0.043985,0.20446,0.22062,0.054909,0.11028,0.05556,-0.030762,-0.0020085,-0.012844,-0.11928,0.0077434,0.019013,0.060605,0.089291,0.26769,0.1024,0.09295,0.056268,-0.0206,0.022346,0.26201,0.2556,0.13677,0.028332,0.04…
0.067733,0.093821,0.12836,0.19492,0.24749,0.039665,0.058842,0.037979,0.015898,0.032863,0.042776,0.17861,0.069696,0.040372,0.19159,0.061706,0.14779,0.28893,0.079524,0.2989,0.33196,0.14165,0.12787,0.13212,0.2351,0.05702,0.080688,0.07631,0.10835,0.10214,0.08222,0.13732,0.02625,0.032636,0.014589,0.040114,0.10816,0.030233,0.033868,0.18675,0.12656,0.039976,0.17787,0.062414,0.21198,0.11792,0.1053,0.1628…
0.14468,0.13035,0.12869,0.15316,0.20478,0.039855,0.098973,0.047771,0.022068,0.043748,0.083223,0.053099,0.063817,0.11398,0.12994,0.11396,0.12853,0.099636,0.19189,0.28616,0.28556,0.22671,0.14384,0.28033,0.16167,0.11065,0.1739,0.089728,0.088016,0.1178,0.082654,0.13527,0.030069,0.065117,0.022114,0.070664,0.063038,0.042641,0.11107,0.13353,0.12865,0.08188,0.091376,0.18426,0.25011,0.12084,0.1366,0.23957…
0.055266,0.047508,0.0041075,0.053097,-0.019045,0.045048,0.074972,0.13419,0.074624,0.067043,0.086642,0.39829,0.14935,0.077031,0.064629,0.056669,-0.012689,0.35074,0.18276,0.2234,0.072279,0.28369,0.017566,0.17043,0.1866,0.037078,0.077668,0.04193,-0.040302,-0.014298,-0.01696,-0.12106,0.0057933,0.021816,0.055186,0.080199,0.24856,0.092254,0.074884,0.042521,-0.045812,0.016792,0.24119,0.20487,0.079218,0.…
0.11403,0.082178,0.0039174,0.039388,0.021849,0.042372,0.094134,0.10587,0.073034,0.050688,0.10508,0.23027,0.11414,0.13833,0.073236,0.085359,0.033015,0.19375,0.32955,0.34914,0.18224,0.45167,0.076441,0.30887,0.1646,0.076688,0.17056,0.039898,-0.040735,-0.010304,-0.025093,-0.11172,0.0076995,0.024207,0.059069,0.072096,0.16588,0.079566,0.13295,0.026162,0.011552,0.04979,0.16448,0.35967,0.21292,0.04633,0.…
0.053503,0.066499,0.034215,0.14393,0.10915,0.043331,0.053957,0.088378,0.039656,0.04381,0.060308,0.29351,0.094934,0.058117,0.13072,0.064308,0.048064,0.33193,0.11157,0.25145,0.21599,0.1905,0.051812,0.15525,0.21685,0.041685,0.072785,0.041541,0.012905,0.01509,0.013542,-0.014365,0.0098414,0.0093803,0.030448,0.050193,0.17384,0.053286,0.055264,0.12814,0.016304,0.02994,0.20237,0.10833,0.12981,0.04847,0.0…
0.1386,0.11401,0.059247,0.052449,0.073837,0.029781,0.070891,0.049047,0.040194,0.03761,0.078912,0.10026,0.077344,0.11673,0.059907,0.072529,0.08274,0.091433,0.20536,0.20236,0.12902,0.34285,0.12202,0.22073,0.11149,0.10727,0.19469,0.064353,0.023453,0.057539,0.031371,0.0069722,0.020827,0.04727,0.037945,0.064654,0.094593,0.057404,0.11884,0.054307,0.085061,0.05646,0.10172,0.2382,0.17274,0.063776,0.12764…
0.13745,0.11004,0.0082311,0.0094524,0.0146,0.038802,0.055649,0.10318,0.085987,0.04971,0.10027,0.33211,0.15984,0.14263,0.085737,0.060266,0.089855,0.26703,0.32132,0.36631,0.14666,0.63257,0.14775,0.30597,0.22272,0.10108,0.20873,0.062009,-0.043872,0.0069604,-0.02586,-0.13123,0.015917,0.0099412,0.075092,0.079166,0.24703,0.11388,0.14283,0.04813,0.075068,0.041915,0.24259,0.41441,0.24523,0.050997,0.17286…
0.11763,0.1061,0.030565,0.053609,0.041814,0.054596,0.078626,0.1062,0.06074,0.050106,0.090732,0.26757,0.12381,0.11502,0.10225,0.078596,0.1476,0.22919,0.2613,0.32944,0.1737,0.46091,0.22525,0.39432,0.24296,0.08819,0.16853,0.062641,-0.0068384,0.033967,-0.0062317,-0.056666,0.030967,0.032435,0.056294,0.071523,0.19635,0.081154,0.11569,0.090727,0.1325,0.067069,0.20392,0.31201,0.24586,0.061449,0.18163,0.5…
0.12805,0.11934,0.039154,0.099253,0.075012,0.048251,0.075026,0.10173,0.040385,0.042503,0.088047,0.15433,0.082948,0.11822,0.092749,0.098021,0.16804,0.12613,0.20156,0.25359,0.1823,0.38685,0.20975,0.36814,0.18368,0.0959,0.17548,0.059585,0.0065346,0.044412,0.012036,0.0066172,0.030185,0.029923,0.03899,0.066376,0.12765,0.058067,0.11877,0.10498,0.16171,0.081558,0.12349,0.24381,0.20806,0.062203,0.19223,0…
0.17832,0.17346,0.13961,0.14444,0.1694,0.043359,0.0887,0.081096,0.051365,0.065763,0.10429,0.21622,0.14387,0.1256,0.12465,0.09698,0.13058,0.21252,0.19834,0.26597,0.19933,0.31214,0.16096,0.26993,0.19684,0.14508,0.21926,0.13777,0.082063,0.13723,0.09372,0.090038,0.03711,0.07132,0.049682,0.11085,0.18254,0.099911,0.13395,0.14287,0.133,0.072507,0.1877,0.24347,0.21423,0.1012,0.16331,0.38734,0.29752,0.199…
0.17035,0.12649,0.095979,0.070669,0.088764,0.021323,0.070341,0.044322,0.036732,0.061456,0.10549,0.10681,0.10542,0.12406,0.039632,0.072334,0.01598,0.072172,0.14884,0.10695,0.070652,0.15152,0.041699,0.1249,0.046394,0.18339,0.19269,0.10208,0.055277,0.098156,0.083467,0.057608,0.024904,0.072021,0.039419,0.11685,0.11034,0.085824,0.19189,0.050592,0.027599,0.051605,0.08337,0.18388,0.097128,0.053578,0.064…
0.095986,0.12447,0.22762,0.15347,0.24796,0.029782,0.089504,0.03613,0.018285,0.052501,0.069039,0.059073,0.073673,0.059586,0.10072,0.088577,0.11164,0.092697,0.076663,0.12093,0.17055,0.06938,0.095398,0.11541,0.11278,0.096018,0.12315,0.17015,0.19601,0.28905,0.22615,0.23109,0.042841,0.099585,0.023416,0.09512,0.06353,0.056001,0.073391,0.13643,0.11682,0.069894,0.087327,0.077444,0.12811,0.10635,0.086549,…
0.083552,0.10499,0.19103,0.1199,0.18134,0.019903,0.06801,0.040747,0.027085,0.056775,0.074878,0.097939,0.08928,0.063835,0.065632,0.07418,0.044993,0.095235,0.077822,0.079288,0.098964,0.072856,0.039747,0.076179,0.079575,0.081113,0.11596,0.14613,0.16391,0.17152,0.23967,0.15242,0.025671,0.072604,0.027361,0.097694,0.087501,0.071889,0.076645,0.091298,0.04314,0.050928,0.081973,0.088545,0.063466,0.064039,…
0.11248,0.14106,0.21032,0.1511,0.23698,0.028421,0.086516,0.046719,0.028971,0.057467,0.081016,0.10708,0.096064,0.079719,0.095958,0.090814,0.087973,0.12467,0.10617,0.13558,0.16292,0.11075,0.079741,0.12363,0.11855,0.10756,0.15241,0.16442,0.16941,0.21305,0.20289,0.18145,0.035611,0.087199,0.031837,0.10104,0.094901,0.073288,0.093136,0.12399,0.089694,0.066595,0.10811,0.11665,0.12077,0.097243,0.079285,0.…
0.10681,0.13901,0.21605,0.14204,0.23316,0.027156,0.079655,0.044913,0.029299,0.059911,0.080665,0.11068,0.099129,0.075352,0.085045,0.084471,0.077985,0.11499,0.098585,0.11618,0.14416,0.096003,0.068276,0.10622,0.11061,0.10535,0.14813,0.16895,0.17667,0.20531,0.22384,0.18033,0.033179,0.083064,0.030915,0.10316,0.098402,0.076719,0.088529,0.11261,0.077497,0.061763,0.1002,0.10948,0.10158,0.088058,0.06747,0…
0.097988,0.12931,0.22873,0.14114,0.23261,0.023042,0.075537,0.043064,0.028535,0.059766,0.07867,0.10296,0.097318,0.069824,0.079924,0.081807,0.070487,0.10546,0.086483,0.095886,0.12514,0.082195,0.059478,0.09151,0.10101,0.098172,0.13765,0.17337,0.1943,0.21373,0.25388,0.19745,0.031068,0.082271,0.028967,0.10575,0.094564,0.078917,0.084369,0.11133,0.068588,0.058081,0.092325,0.096574,0.085245,0.080751,0.05…
0.088494,0.11872,0.19319,0.12566,0.20463,0.019975,0.062963,0.040965,0.030738,0.055377,0.076392,0.10711,0.095221,0.070619,0.069183,0.07547,0.053775,0.102,0.084248,0.086241,0.10293,0.085944,0.047949,0.083252,0.086178,0.088052,0.13045,0.155,0.15315,0.19343,0.21864,0.17307,0.024912,0.067848,0.029993,0.10022,0.093603,0.075719,0.084497,0.096424,0.05173,0.049241,0.086175,0.097204,0.069207,0.069545,0.049…
0.10461,0.14207,0.28312,0.18355,0.28919,0.025264,0.12021,0.033089,0.0034709,0.080729,0.091882,0.0033287,0.067457,0.044817,0.064635,0.11692,0.096022,0.047369,-0.0095492,0.0076394,0.12023,-0.043306,0.083133,0.06221,0.065307,0.10514,0.10956,0.19626,0.24501,0.29725,0.30185,0.35012,0.047294,0.16172,0.010551,0.15589,0.040305,0.056679,0.066303,0.12566,0.11188,0.08687,0.049293,-0.022534,0.039319,0.10734,…
0.14862,0.16598,0.22286,0.15734,0.22646,0.025495,0.091854,0.047788,0.032636,0.080962,0.10606,0.13249,0.13458,0.087896,0.081438,0.092081,0.063825,0.13466,0.084807,0.094243,0.11877,0.091081,0.071381,0.094477,0.10032,0.13848,0.17299,0.19246,0.17365,0.22347,0.21374,0.23204,0.038739,0.11843,0.037917,0.16314,0.15426,0.10856,0.11069,0.13067,0.071563,0.062478,0.1381,0.11643,0.097717,0.094718,0.07607,0.13…
0.11843,0.13785,0.1559,0.1643,0.16791,0.032775,0.10596,0.055508,0.015074,0.06983,0.10667,0.04861,0.066952,0.071398,0.049013,0.11002,0.07517,0.041068,0.038917,0.029201,0.095696,0.035547,0.078634,0.11511,0.039381,0.11608,0.13193,0.12565,0.13267,0.15637,0.17486,0.21639,0.042638,0.13063,0.018149,0.13374,0.048915,0.048619,0.095523,0.10427,0.096323,0.099144,0.035833,0.044052,0.042037,0.068159,0.065639,…
0.070011,0.099762,0.18456,0.13401,0.18646,0.015968,0.077283,0.038362,0.019947,0.065389,0.086181,0.06943,0.071395,0.054258,0.040258,0.091266,0.021557,0.064246,0.024283,0.016476,0.070369,0.0060417,0.015647,0.029075,0.034503,0.070809,0.09631,0.13599,0.15456,0.17745,0.2443,0.20542,0.025181,0.09922,0.020371,0.12413,0.059984,0.059311,0.071516,0.076073,0.022999,0.061784,0.047329,0.023817,0.0036639,0.055…
0.13653,0.1658,0.21702,0.18919,0.28133,0.036692,0.098004,0.013814,-0.018433,0.043486,0.057663,-0.072002,0.015825,0.051552,0.10166,0.11126,0.24694,-0.01394,-0.010783,0.069952,0.20206,0.0028076,0.2274,0.16637,0.10472,0.13682,0.14442,0.13488,0.20725,0.2325,0.2034,0.34076,0.063943,0.1272,-0.0041557,0.083709,-0.028223,0.0079706,0.06986,0.16958,0.29126,0.11761,0.0024769,-0.02045,0.14398,0.1302,0.19875,…
0.067208,0.097654,0.16488,0.15964,0.17969,0.023451,0.081924,0.036484,0.0019421,0.052569,0.071984,0.0013112,0.035135,0.038802,0.043486,0.098083,0.05506,0.013362,-0.019053,-0.01428,0.07878,-0.039359,0.04608,0.05389,0.020726,0.070047,0.078376,0.11259,0.15538,0.16669,0.21103,0.25795,0.036136,0.11052,0.0054546,0.10648,0.012667,0.027513,0.057503,0.10505,0.070347,0.084404,0.0088172,-0.027215,0.0092741,0…
0.094167,0.12249,0.15058,0.16252,0.1696,0.029374,0.093215,0.048185,0.0074135,0.060163,0.090266,0.024069,0.049507,0.055519,0.048927,0.10381,0.083847,0.022286,0.011141,0.013091,0.095973,0.0071505,0.080333,0.10158,0.032991,0.096974,0.10851,0.11593,0.13795,0.15287,0.17646,0.2272,0.040395,0.11957,0.012156,0.1182,0.029971,0.036412,0.078383,0.10833,0.10531,0.098772,0.019243,0.012665,0.034965,0.064263,0.…
0.07461,0.10875,0.18188,0.19427,0.20338,0.031921,0.095938,0.034554,-0.010958,0.04916,0.066351,-0.04319,0.018574,0.033268,0.064299,0.10795,0.11285,-0.0099664,-0.039496,-0.013422,0.10927,-0.052839,0.098549,0.093368,0.034383,0.078175,0.077527,0.11701,0.18258,0.18785,0.21157,0.32354,0.052262,0.1322,-0.00045694,0.10027,-0.012727,0.013229,0.051455,0.15122,0.13696,0.10736,0.00010509,-0.04974,0.039115,0.…
0.11581,0.14332,0.18936,0.15231,0.2162,0.021096,0.086541,0.036896,0.010405,0.066214,0.086836,0.029303,0.06162,0.062362,0.042146,0.098723,0.060921,0.033209,0.0058664,0.005632,0.093861,-0.015725,0.058757,0.054594,0.033039,0.11851,0.13078,0.139,0.15598,0.19056,0.21383,0.24136,0.034258,0.11119,0.012772,0.1213,0.034727,0.048078,0.084305,0.084408,0.079019,0.074532,0.019055,0.0038681,0.018376,0.073083,0…
0.11412,0.15145,0.20662,0.17545,0.22057,0.028506,0.10042,0.046632,0.017937,0.073561,0.10028,0.070737,0.084361,0.061448,0.061333,0.098809,0.072765,0.070484,0.023787,0.027482,0.10004,0.008864,0.064659,0.064111,0.053416,0.11779,0.13,0.1586,0.17902,0.20618,0.23324,0.2688,0.042215,0.13019,0.020316,0.13818,0.065587,0.062471,0.083652,0.11716,0.086894,0.080748,0.057905,0.027812,0.034012,0.076316,0.052014…
0.13914,0.14793,0.15399,0.17291,0.20916,0.028019,0.073929,0.029465,-0.0092198,0.037707,0.066547,-0.048084,0.023263,0.081067,0.079513,0.11104,0.14079,-0.025481,0.029569,0.0686,0.16771,0.046894,0.14593,0.19131,0.065277,0.13062,0.16382,0.10672,0.13861,0.16586,0.14931,0.26042,0.048983,0.093042,0.0036681,0.083957,-0.00060582,0.019785,0.10226,0.15452,0.17563,0.10692,-0.00026365,0.038333,0.13678,0.10204…
0.12384,0.17155,0.19339,0.1325,0.21869,0.022841,0.07817,0.042233,0.028783,0.071793,0.093679,0.12359,0.10504,0.068973,0.059868,0.076896,0.054667,0.10395,0.059349,0.065635,0.10605,0.04905,0.045775,0.049609,0.076107,0.13152,0.15762,0.16083,0.15601,0.18992,0.20908,0.19291,0.031125,0.092936,0.027439,0.12487,0.0991,0.078613,0.089772,0.083767,0.057966,0.053606,0.076826,0.067087,0.048982,0.072882,0.04459…
0.14761,0.17768,0.25339,0.16905,0.31788,0.018946,0.086231,0.016598,0.0055207,0.059674,0.072489,0.0081576,0.06836,0.067906,0.086472,0.10012,0.11474,0.05357,0.030171,0.072707,0.17262,0.013506,0.10609,0.086465,0.09167,0.14667,0.17657,0.17397,0.20779,0.25931,0.2363,0.29961,0.03978,0.11016,0.013068,0.11109,0.040202,0.055378,0.083827,0.12654,0.13384,0.069936,0.051766,0.028086,0.10379,0.12686,0.10201,0.…
0.12149,0.15109,0.21949,0.1408,0.26535,0.015341,0.078322,0.017562,0.0030876,0.057256,0.068436,0.0001927,0.054406,0.057404,0.053262,0.094231,0.081821,0.02479,0.0047607,0.022872,0.12094,-0.021336,0.075098,0.055589,0.053206,0.1222,0.14475,0.14815,0.17786,0.22559,0.22141,0.25941,0.032894,0.10183,0.0078182,0.10509,0.02112,0.043413,0.074098,0.085994,0.10003,0.064006,0.01664,-0.0038969,0.048264,0.096928…
0.094453,0.1365,0.2242,0.11754,0.26129,0.016808,0.071339,0.032583,0.02061,0.062302,0.075839,0.069459,0.083029,0.061438,0.054321,0.085473,0.075102,0.068271,0.047575,0.058926,0.11436,0.047577,0.067823,0.069903,0.08305,0.096201,0.13832,0.16626,0.17061,0.22961,0.2322,0.19903,0.024627,0.080093,0.020813,0.10945,0.064603,0.066745,0.075488,0.071263,0.079884,0.052999,0.052622,0.050638,0.053043,0.086456,0.…
0.11783,0.1409,0.21854,0.18622,0.22608,0.031871,0.092585,0.043596,0.019075,0.070212,0.083877,0.12197,0.1183,0.05834,0.1034,0.08748,0.091998,0.15332,0.043528,0.088236,0.13493,0.049173,0.088614,0.098849,0.12407,0.10887,0.12445,0.18251,0.18819,0.22232,0.19913,0.26917,0.046998,0.12442,0.027622,0.13999,0.15122,0.088845,0.076667,0.1768,0.09904,0.066655,0.15789,0.066391,0.10958,0.10114,0.081739,0.10115,…
0.066758,0.11827,0.33375,0.21512,0.3633,0.023654,0.11665,-0.00068609,-0.024007,0.057386,0.047313,-0.097242,0.012735,-0.0013369,0.087648,0.11121,0.14708,-0.00038886,-0.089144,-0.025614,0.15267,-0.15122,0.10725,0.020101,0.064556,0.076708,0.052453,0.18804,0.32662,0.35261,0.36632,0.50491,0.059299,0.17425,-0.012247,0.10618,-0.042542,0.011954,0.013062,0.16652,0.16655,0.090183,0.0071299,-0.13151,0.04379…
0.062592,0.10561,0.21385,0.23182,0.25157,0.04788,0.089783,0.013409,-0.037951,0.026283,0.020534,-0.057263,-0.0051731,-0.0048617,0.15784,0.09714,0.2037,0.067638,-0.08137,0.077334,0.22523,-0.090603,0.16416,0.14303,0.16003,0.065614,0.038254,0.11783,0.24731,0.23925,0.19608,0.44497,0.087087,0.14232,-0.015024,0.06205,0.013931,-0.009073,0.010268,0.29941,0.22132,0.10917,0.097144,-0.10666,0.18749,0.13623,0…
0.05476,0.088776,0.2406,0.15147,0.28869,0.015696,0.068692,0.0068138,0.0027285,0.042373,0.042599,0.0085454,0.04728,0.019323,0.078457,0.0648,0.092549,0.04433,0.0033426,0.044254,0.13611,-0.026989,0.065944,0.022663,0.065673,0.061935,0.06528,0.14977,0.24389,0.23523,0.33091,0.33335,0.032897,0.089408,0.0064392,0.073499,0.017573,0.036383,0.028066,0.11712,0.09823,0.047899,0.033895,-0.010844,0.063176,0.092…
0.072693,0.12711,0.27902,0.24551,0.44231,0.02198,0.079588,-0.025598,-0.03802,0.024797,0.022259,-0.10679,-0.010539,-0.00011304,0.14497,0.08896,0.21572,-0.004673,-0.066325,0.081117,0.30231,-0.10765,0.16002,0.068155,0.114,0.081417,0.069467,0.15534,0.31773,0.28801,0.28458,0.53114,0.061075,0.12131,-0.021618,0.062465,-0.048113,-0.0089023,0.012012,0.23386,0.23775,0.087361,0.0025518,-0.10297,0.17299,0.17…
0.098887,0.15031,0.30924,0.27507,0.48537,0.027725,0.10356,0.0021572,-0.0057802,0.048781,0.056863,-0.0077535,0.049212,0.033036,0.15965,0.11316,0.17093,0.086446,0.011369,0.12758,0.30803,-0.02576,0.12849,0.074132,0.1308,0.10333,0.10884,0.18015,0.31086,0.29158,0.30556,0.46364,0.050348,0.12679,0.0026977,0.086744,0.014785,0.030786,0.041749,0.22272,0.18191,0.11935,0.064863,-0.012482,0.1623,0.22343,0.103…
0.097558,0.1322,0.24794,0.16579,0.3101,0.023959,0.087408,0.030187,0.015703,0.057749,0.072161,0.060609,0.07959,0.056323,0.092956,0.10414,0.09873,0.092434,0.058737,0.097918,0.17054,0.04389,0.082335,0.090943,0.11776,0.097187,0.12336,0.16894,0.21008,0.24034,0.24957,0.25939,0.034599,0.10028,0.018915,0.10027,0.063376,0.060474,0.068071,0.12316,0.10357,0.11125,0.076591,0.056341,0.10084,0.11474,0.073414,0…
0.11523,0.14923,0.26431,0.17623,0.33687,0.029874,0.1018,0.0052929,-0.011726,0.044218,0.053154,-0.047767,0.02832,0.045922,0.11879,0.11383,0.20006,0.027164,0.023265,0.11797,0.23674,0.0075374,0.17006,0.156,0.14029,0.11392,0.12529,0.1613,0.24608,0.27941,0.24362,0.35726,0.061851,0.12973,0.0018568,0.08411,-0.0036144,0.021179,0.056281,0.17092,0.2261,0.10308,0.041817,0.0072762,0.18356,0.15546,0.1491,0.03…
0.025514,0.021578,0.0077862,0.0069815,-0.016609,0.023974,0.034256,0.072436,0.033437,0.024326,0.03541,0.079434,0.045039,0.030589,0.011396,0.023475,0.0044599,0.059058,0.077878,0.050187,0.0010715,0.082059,0.016836,0.065741,0.037884,0.020186,0.034223,0.021404,-0.0039551,0.0092558,0.0029206,-0.019677,0.061617,0.033299,0.052044,0.043721,0.081133,0.038584,0.036938,0.023567,0.003811,0.020458,0.075703,0.1…
0.023727,0.038982,0.065954,0.090087,0.066948,0.023322,0.052818,0.04625,-0.01023,0.016322,0.021966,-0.046136,-0.010407,0.0072014,0.040256,0.047362,0.06848,-0.021243,-0.016494,0.0010818,0.061021,-0.03549,0.05421,0.069877,0.022294,0.027691,0.022036,0.042156,0.085588,0.076583,0.071788,0.14919,0.067408,0.1203,0.0026097,0.039653,-0.015074,-0.0026106,0.019967,0.10526,0.081216,0.060118,0.011782,-0.016192…
0.066708,0.055459,0.021068,0.026482,-0.014404,0.030333,0.037589,0.091293,0.055468,0.041642,0.062234,0.21143,0.11521,0.066878,0.045874,0.026613,0.0091203,0.18529,0.13502,0.1351,0.017726,0.19802,0.03584,0.099746,0.094207,0.053149,0.088941,0.055601,-0.013091,0.02022,0.0011687,-0.041695,0.024995,0.042764,0.054637,0.073675,0.19263,0.090908,0.07676,0.07234,0.0059115,0.018055,0.2038,0.23194,0.10566,0.01…
0.057231,0.067787,0.083564,0.073415,0.087306,0.028119,0.039873,0.048582,0.024793,0.054988,0.059898,0.18979,0.098307,0.041979,0.075091,0.04559,0.052537,0.16223,0.053896,0.11176,0.095399,0.0841,0.053244,0.086326,0.12713,0.053978,0.064745,0.088126,0.071909,0.085895,0.067413,0.074886,0.031462,0.054886,0.029107,0.11846,0.21155,0.078276,0.060186,0.11259,0.048852,0.0369,0.1616,0.080693,0.10993,0.054666,…
0.080951,0.068713,0.089159,0.057695,0.066825,0.018636,0.067925,0.049064,0.03137,0.066382,0.096728,0.10447,0.094879,0.070618,0.021327,0.061213,0.0076669,0.067449,0.088239,0.051055,0.037175,0.083811,0.022603,0.078002,0.035944,0.070463,0.091328,0.096014,0.056991,0.086967,0.081551,0.052747,0.021357,0.075121,0.032272,0.15686,0.11576,0.07877,0.11192,0.03321,0.011806,0.043633,0.076449,0.11101,0.041591,0…
0.062389,0.073814,0.015955,0.087253,0.013235,0.061522,0.045923,0.079741,-0.00011842,0.014917,0.039713,0.086236,0.015375,0.052719,0.11525,0.073367,0.17514,0.085675,0.071159,0.18037,0.15593,0.1871,0.17427,0.31684,0.1871,0.053479,0.083061,0.021949,0.041634,0.045004,0.0039654,0.09726,0.072453,0.052524,0.017414,0.037192,0.1023,0.0097602,0.070664,0.22048,0.18203,0.10593,0.14082,0.1112,0.25727,0.057705,…
0.051443,0.076526,0.082269,0.17346,0.083637,0.057089,0.071613,0.054086,-0.026362,0.014043,0.029737,-0.03852,-0.020115,0.024287,0.11311,0.091832,0.16716,0.012516,-0.021294,0.072861,0.15058,0.017628,0.14931,0.23675,0.11736,0.050449,0.052322,0.047248,0.12089,0.10942,0.080529,0.26276,0.082892,0.10337,-0.0047176,0.041618,0.010163,-0.019134,0.042141,0.25751,0.18497,0.12476,0.06307,-0.019965,0.17818,0.0…
0.10403,0.11032,0.072316,0.16516,0.083935,0.051006,0.1026,0.085311,0.006322,0.04472,0.09275,0.003039,0.03084,0.088316,0.062909,0.12954,0.14215,-0.014249,0.084459,0.077807,0.12145,0.15366,0.16123,0.30936,0.065715,0.093155,0.13685,0.069441,0.073809,0.083209,0.077162,0.16539,0.059495,0.11048,0.018127,0.098139,0.035897,0.022652,0.11102,0.15134,0.17295,0.14639,0.027059,0.1154,0.13263,0.06071,0.14359,0…
0.06162,0.10033,0.16283,0.21579,0.17484,0.043522,0.10153,0.050597,-0.017673,0.0441,0.067193,-0.056796,-0.0011188,0.033684,0.081859,0.1298,0.11848,-0.027468,-0.037804,-0.00024355,0.13583,-0.049219,0.10084,0.15606,0.044495,0.066433,0.06999,0.10255,0.18964,0.17078,0.20365,0.34414,0.065392,0.14199,-0.0032551,0.099893,-0.016666,-0.00047891,0.056538,0.19856,0.14254,0.14337,-0.0026085,-0.051204,0.07764,…
0.055686,0.088944,0.13398,0.19813,0.15019,0.050036,0.089901,0.038614,-0.031479,0.021645,0.037385,-0.096867,-0.028055,0.018984,0.095706,0.107,0.18783,-0.043073,-0.054228,0.019086,0.14845,-0.036035,0.16322,0.19181,0.075633,0.058246,0.055641,0.074464,0.1673,0.15435,0.14424,0.33032,0.077591,0.12725,-0.012379,0.058573,-0.041232,-0.024203,0.037511,0.22347,0.21851,0.13798,0.00025766,-0.062364,0.12343,0.…
0.088582,0.10731,0.094498,0.20297,0.09732,0.059804,0.10459,0.081086,-0.0074185,0.035587,0.07136,-0.010065,0.017594,0.061283,0.094783,0.11693,0.18477,0.0086949,0.025447,0.064446,0.13091,0.098123,0.18496,0.28474,0.09279,0.082186,0.10682,0.074546,0.10924,0.111,0.091478,0.23881,0.078502,0.12575,0.010063,0.082666,0.02997,0.0092848,0.082655,0.22412,0.21461,0.14619,0.056269,0.053589,0.14427,0.066874,0.1…
0.10242,0.10517,0.087213,0.16024,0.063442,0.056088,0.12771,0.1069,0.017298,0.064956,0.10822,0.045268,0.052042,0.08659,0.046793,0.13389,0.077269,0.023743,0.094432,0.053011,0.079186,0.12114,0.099819,0.28073,0.059451,0.09251,0.12542,0.088496,0.081873,0.10312,0.094787,0.16847,0.064899,0.14532,0.026224,0.12981,0.080971,0.041457,0.11476,0.14528,0.10068,0.13829,0.064743,0.12281,0.099309,0.050171,0.08468…
0.026503,0.054927,0.091669,0.13647,0.12034,0.038148,0.040705,0.032723,-0.02589,0.0071756,0.0083926,-0.044158,-0.020683,-0.001067,0.097991,0.049018,0.13218,0.014746,-0.047276,0.055349,0.14326,-0.048035,0.10395,0.10058,0.084599,0.032234,0.021345,0.054765,0.13485,0.11109,0.093593,0.24612,0.073019,0.086408,-0.007992,0.029685,-0.00079086,-0.012013,0.013287,0.20818,0.14559,0.072952,0.053011,-0.05048,0.…
0.042992,0.061917,0.067455,0.1421,0.028329,0.058824,0.085587,0.093993,-0.00928,0.030352,0.045258,0.017862,0.0045475,0.027809,0.071456,0.082629,0.092202,0.038427,-0.0061906,0.024074,0.064918,0.018681,0.084236,0.1951,0.079557,0.044048,0.045919,0.055697,0.097426,0.091236,0.07815,0.19354,0.080492,0.1235,0.0084927,0.068437,0.05632,0.0097239,0.050868,0.21962,0.10342,0.1063,0.097866,0.012815,0.1085,0.03…
0.099482,0.10782,0.08081,0.16501,0.11107,0.056756,0.074295,0.072192,0.0016255,0.024249,0.056816,0.039175,0.030672,0.071075,0.12344,0.085005,0.17347,0.06211,0.086504,0.17412,0.18791,0.15856,0.17195,0.26847,0.13719,0.087602,0.12688,0.076602,0.098654,0.10526,0.06916,0.20723,0.076941,0.095073,0.021184,0.063762,0.076711,0.029087,0.091729,0.25619,0.19272,0.10763,0.12683,0.14044,0.25942,0.08709,0.16005,…
0.05341,0.086526,0.26082,0.19337,0.23829,0.034631,0.15618,0.025808,-0.020975,0.060776,0.058479,-0.097895,0.0045829,0.0012938,0.068761,0.12002,0.11191,0.0089593,-0.058204,-0.025359,0.12497,-0.12983,0.082659,0.062084,0.051543,0.059036,0.033774,0.15364,0.27212,0.2696,0.2722,0.3988,0.06899,0.21859,-0.0060315,0.11508,-0.029694,0.007775,0.016807,0.16007,0.13009,0.10842,0.038382,-0.094433,0.043135,0.108…
0.049985,0.094477,0.20052,0.21382,0.24968,0.04682,0.10928,0.017924,-0.042551,0.023331,0.030796,-0.13242,-0.042689,0.0042646,0.12051,0.11557,0.2086,-0.050868,-0.064918,0.045533,0.22833,-0.082083,0.16191,0.16301,0.094596,0.0572,0.048334,0.10792,0.2607,0.21628,0.21893,0.44414,0.083405,0.15661,-0.020983,0.064499,-0.064217,-0.03006,0.021798,0.25114,0.23461,0.13969,-0.0014957,-0.093181,0.16485,0.12749,…
0.11539,0.11907,0.15201,0.21969,0.12121,0.045128,0.15802,0.082878,0.023118,0.073406,0.11637,0.03362,0.076106,0.082812,0.057894,0.13245,0.049911,0.070933,0.075648,0.024124,0.070162,0.064965,0.062622,0.16832,0.035293,0.10535,0.12949,0.12857,0.13632,0.15376,0.1574,0.24319,0.061398,0.19445,0.03101,0.14711,0.073886,0.060755,0.10561,0.16433,0.067545,0.11986,0.1065,0.10026,0.050206,0.062043,0.052125,0.0…
0.10737,0.12204,0.19281,0.24534,0.18867,0.034736,0.11439,0.053704,0.022659,0.062422,0.086526,0.091596,0.10231,0.060793,0.098143,0.093067,0.054962,0.1511,0.042347,0.049108,0.099161,0.034796,0.055378,0.087441,0.075612,0.1023,0.11505,0.15974,0.17234,0.19138,0.18994,0.29737,0.054309,0.15663,0.031278,0.13036,0.11781,0.076888,0.079861,0.20723,0.063382,0.075492,0.16312,0.069878,0.065332,0.077252,0.05160…
0.060239,0.091053,0.14631,0.17004,0.24104,0.032543,0.035825,3.183e-05,-0.015218,0.013679,0.016313,0.033585,0.016728,0.013308,0.17227,0.057917,0.18178,0.14092,-0.0022263,0.1991,0.28229,0.028227,0.14802,0.11337,0.18656,0.058418,0.060567,0.090407,0.17724,0.15724,0.12493,0.28538,0.055444,0.068252,0.00079445,0.040937,0.063272,0.012282,0.021262,0.26076,0.18506,0.062944,0.14863,-0.0037086,0.25266,0.1378…
0.10206,0.11413,0.10489,0.23183,0.10388,0.053782,0.11018,0.083021,0.0022913,0.039757,0.078564,0.0095135,0.032902,0.073436,0.092911,0.11367,0.11231,0.035199,0.042831,0.052477,0.11252,0.086612,0.11758,0.23118,0.062973,0.093628,0.12471,0.089339,0.11739,0.1174,0.11342,0.26636,0.074449,0.13491,0.01776,0.093532,0.048282,0.026136,0.096351,0.23988,0.13504,0.1281,0.082901,0.075119,0.11762,0.059744,0.10162…
0.076485,0.10765,0.15642,0.19707,0.24145,0.035785,0.062038,0.013644,-0.031617,0.016241,0.030684,-0.074044,-0.018952,0.030705,0.13586,0.10083,0.18242,-0.0065326,-0.018859,0.1118,0.2553,-0.01339,0.15383,0.1874,0.12383,0.075239,0.081121,0.089991,0.19408,0.17576,0.15984,0.3658,0.066005,0.090912,-0.012465,0.052949,-0.013787,-0.011739,0.047993,0.25101,0.20225,0.11154,0.030952,-0.033359,0.2136,0.12808,0…
0.080623,0.11445,0.13751,0.14525,0.21778,0.05136,0.068491,0.0086093,-0.026605,0.0062585,0.018363,-0.055597,-0.011814,0.02436,0.1574,0.079607,0.40632,0.020287,0.013473,0.19831,0.28161,0.12383,0.36493,0.27178,0.21291,0.078097,0.095738,0.077618,0.16375,0.16201,0.10161,0.26646,0.07931,0.084166,-0.0051824,0.019024,-0.017435,-0.019432,0.031366,0.22492,0.44985,0.12372,0.059915,0.024699,0.2936,0.13774,0.…
0.15472,0.14154,0.078056,0.09316,0.10035,0.034058,0.053728,0.069127,0.036895,0.045532,0.090134,0.13725,0.10166,0.12248,0.087998,0.086493,0.12337,0.10452,0.17127,0.21006,0.15117,0.30376,0.16121,0.27278,0.14088,0.13079,0.20894,0.092944,0.03955,0.086577,0.049938,0.064197,0.038814,0.051265,0.045483,0.092715,0.14975,0.080882,0.14085,0.1288,0.144,0.083403,0.13863,0.24987,0.22023,0.078599,0.18429,0.4358…
0.085422,0.11078,0.1607,0.22718,0.29276,0.047807,0.087228,0.0053639,-0.0063498,0.015537,0.040282,-0.010647,0.012,0.046266,0.21297,0.1011,0.2063,0.1069,0.087031,0.29421,0.40835,0.088953,0.17177,0.19636,0.18175,0.079423,0.10086,0.093162,0.20179,0.16067,0.13313,0.32199,0.069203,0.096902,0.0082305,0.04103,0.020137,0.0026911,0.053332,0.29819,0.21571,0.11173,0.12502,0.081029,0.36861,0.20776,0.15011,0.1…
0.070098,0.091462,0.12215,0.25801,0.14816,0.051129,0.10059,0.051519,-0.010893,0.027323,0.048979,-0.025281,0.0062299,0.039526,0.13972,0.10744,0.12599,0.06403,0.010803,0.089158,0.18188,0.01829,0.11026,0.18641,0.097399,0.067391,0.073984,0.072575,0.14774,0.13113,0.11615,0.32243,0.076451,0.12819,0.0051629,0.059557,0.014193,-0.00099193,0.053171,0.29542,0.14092,0.1224,0.098047,0.0099135,0.16127,0.090734…
0.1564,0.15629,0.14523,0.14732,0.15412,0.033183,0.071076,0.057591,0.04283,0.06423,0.097172,0.20748,0.15386,0.10677,0.11633,0.076547,0.091079,0.20359,0.13841,0.18917,0.1411,0.21118,0.11307,0.16325,0.15054,0.1331,0.18793,0.15123,0.10283,0.14586,0.11123,0.14355,0.042355,0.088315,0.050649,0.12834,0.21828,0.11693,0.1247,0.17273,0.10131,0.061713,0.2208,0.21079,0.18691,0.091601,0.1323,0.32129,0.23384,0.…
0.13161,0.10435,-0.0051974,0.010884,-0.030718,0.039325,0.036024,0.10912,0.076292,0.054415,0.099238,0.36233,0.16911,0.13405,0.084214,0.054481,0.03886,0.27505,0.26118,0.29563,0.089877,0.44284,0.092617,0.26964,0.20076,0.10122,0.18805,0.062173,-0.047934,0.0030468,-0.033795,-0.10968,0.028598,0.024205,0.078169,0.099425,0.32347,0.13117,0.15131,0.10291,0.033867,0.043128,0.3031,0.38762,0.24764,0.035699,0.…
0.1201,0.12123,0.089302,0.13716,0.098341,0.046674,0.049298,0.058135,0.017071,0.034847,0.058081,0.15243,0.085713,0.078405,0.15,0.071839,0.13508,0.19418,0.098658,0.22582,0.1775,0.18675,0.14624,0.2322,0.20095,0.099594,0.13436,0.086038,0.078866,0.11081,0.054866,0.15277,0.060862,0.066976,0.032409,0.07261,0.17577,0.063592,0.094539,0.2511,0.1431,0.075021,0.23066,0.14969,0.26687,0.093322,0.15061,0.31184,…
0.13221,0.10437,-0.013266,0.043266,-0.031813,0.055604,0.066737,0.11264,0.047459,0.038911,0.094854,0.17837,0.089909,0.13786,0.072523,0.086907,0.11237,0.10853,0.24725,0.24803,0.11208,0.42916,0.16198,0.41161,0.1614,0.10418,0.19586,0.03682,-0.029492,0.0068224,-0.032204,-0.03693,0.054005,0.051541,0.056451,0.079865,0.18483,0.071032,0.15836,0.12622,0.12401,0.10305,0.17234,0.35465,0.26868,0.040599,0.1829…
0.078328,0.073546,0.041436,0.036937,0.028402,0.02623,0.015566,0.068424,0.060475,0.064932,0.08165,0.3973,0.18375,0.078673,0.090812,0.026391,0.011283,0.29434,0.13391,0.19603,0.0741,0.21441,0.032289,0.086559,0.15892,0.066108,0.10462,0.090851,0.01032,0.035097,0.020042,-0.043236,0.020247,0.02206,0.05904,0.11572,0.37134,0.14071,0.094046,0.10584,-4.2766e-05,0.010691,0.28002,0.20523,0.14282,0.036253,0.05…
0.093173,0.065971,-0.02809,-0.031302,-0.072524,0.036583,0.03607,0.11206,0.074573,0.058588,0.097366,0.33128,0.14894,0.11255,0.040491,0.046608,0.0015484,0.20279,0.24257,0.22537,0.037157,0.35867,0.046687,0.23198,0.14654,0.073758,0.13862,0.0463,-0.057732,-0.016596,-0.041053,-0.13377,0.029103,0.026785,0.07393,0.106,0.29984,0.12189,0.13641,0.047649,-0.0030147,0.041967,0.23726,0.34877,0.18874,0.0098857,…
0.077925,0.083571,0.11086,0.090398,0.10727,0.018042,0.039749,0.049712,0.045786,0.068042,0.083311,0.26853,0.16517,0.068705,0.06219,0.043891,0.0055532,0.17856,0.089895,0.096923,0.067761,0.10598,0.014798,0.047779,0.085812,0.071173,0.10087,0.16485,0.084115,0.099174,0.10525,0.064005,0.018481,0.051226,0.042602,0.12694,0.25556,0.13086,0.084665,0.085878,0.00029043,0.022821,0.16201,0.12994,0.064862,0.0424…
0.091655,0.096792,0.05965,0.12568,0.035105,0.058732,0.061701,0.091156,0.032475,0.043422,0.067119,0.24028,0.11398,0.072248,0.13576,0.061449,0.10821,0.24879,0.10887,0.20574,0.1186,0.20906,0.12075,0.22613,0.196,0.078699,0.11123,0.083028,0.04855,0.078628,0.028397,0.086059,0.065357,0.075956,0.044318,0.084123,0.23088,0.081023,0.09123,0.23845,0.10845,0.069977,0.27511,0.172,0.22238,0.059623,0.1229,0.3181…
0.0846,0.091888,0.0843,0.12279,0.062564,0.048067,0.075821,0.089772,0.032431,0.061477,0.078815,0.23818,0.12555,0.062389,0.10162,0.076473,0.086616,0.23053,0.090159,0.14915,0.098109,0.16397,0.10072,0.19372,0.17637,0.071536,0.095317,0.099435,0.064718,0.092209,0.055776,0.087171,0.049564,0.089192,0.04118,0.11,0.23704,0.088596,0.079913,0.17598,0.084755,0.067955,0.24021,0.13993,0.1522,0.057327,0.097417,0…
0.096814,0.084023,0.079969,0.10101,0.035939,0.053584,0.15939,0.10347,0.042339,0.067511,0.10821,0.092659,0.077868,0.093059,0.040922,0.11016,0.03575,0.10185,0.17683,0.11757,0.074599,0.18195,0.056081,0.22397,0.079114,0.079534,0.12363,0.088341,0.061164,0.081415,0.069818,0.083531,0.05924,0.19001,0.04522,0.12217,0.12152,0.06904,0.11104,0.097263,0.040625,0.095833,0.17284,0.21601,0.11846,0.046922,0.05546…
0.071128,0.09004,0.14008,0.22551,0.13529,0.052985,0.10556,0.079543,0.034379,0.061054,0.069799,0.23364,0.12759,0.041722,0.14653,0.071503,0.051928,0.34259,0.057045,0.14372,0.13661,0.076163,0.047357,0.088574,0.17532,0.065407,0.071202,0.12528,0.13568,0.13469,0.11872,0.21716,0.060237,0.1363,0.041336,0.11193,0.23295,0.090491,0.056042,0.27058,0.040887,0.053273,0.33721,0.090529,0.12914,0.077791,0.042041,…
0.079421,0.099975,0.1517,0.24544,0.16766,0.04577,0.097622,0.059504,0.021072,0.050267,0.063356,0.16663,0.10288,0.043587,0.1622,0.078548,0.076955,0.28165,0.037827,0.13351,0.15827,0.059419,0.069618,0.10162,0.16169,0.075179,0.080978,0.12402,0.15497,0.15127,0.13905,0.28097,0.059102,0.12898,0.031783,0.099704,0.1778,0.072144,0.056718,0.29792,0.071785,0.066037,0.28221,0.065143,0.14168,0.088187,0.06124,0.…
0.096336,0.073059,-0.0073024,-0.015529,-0.021121,0.041459,0.051665,0.087269,0.063918,0.037202,0.075943,0.19589,0.10191,0.10736,0.064155,0.053367,0.052054,0.15187,0.25652,0.27228,0.1059,0.34779,0.08603,0.2338,0.14189,0.075437,0.1486,0.038866,-0.025699,-5.0145e-05,-0.024833,-0.080024,0.03564,0.043359,0.067852,0.069914,0.18694,0.086994,0.1206,0.070568,0.052619,0.053479,0.20288,0.37517,0.26192,0.0467…
0.11834,0.097076,0.05705,0.064654,0.074287,0.043777,0.064982,0.065228,0.067144,0.043406,0.080868,0.25581,0.1415,0.10947,0.1459,0.065569,0.067579,0.2917,0.26649,0.40044,0.22089,0.33716,0.093155,0.20426,0.21079,0.0939,0.16063,0.07933,0.033892,0.055452,0.014786,0.0064401,0.041752,0.062742,0.071571,0.081825,0.24205,0.1094,0.11962,0.16604,0.064836,0.05234,0.31706,0.36216,0.39079,0.10725,0.1216,0.449,0…
0.09529,0.081757,0.027417,0.038739,0.0094436,0.04205,0.051926,0.089432,0.05344,0.047985,0.080133,0.24561,0.12147,0.094928,0.090616,0.058923,0.056452,0.22342,0.19636,0.25192,0.12019,0.28849,0.084056,0.21579,0.17235,0.077926,0.13398,0.064866,0.0071687,0.034107,0.0024971,-0.017506,0.040171,0.055599,0.060281,0.090166,0.23503,0.096267,0.11095,0.13003,0.054302,0.053781,0.2593,0.28554,0.24063,0.057325,0…
0.077791,0.057112,0.02437,0.024262,0.011407,0.022579,0.041725,0.07685,0.075647,0.055408,0.081316,0.34899,0.16903,0.085261,0.082627,0.036403,-0.025407,0.33661,0.20137,0.24823,0.092935,0.27399,0.0069153,0.10069,0.16051,0.059706,0.11004,0.067351,-0.011737,0.0096254,-0.0034589,-0.082465,0.016513,0.041726,0.072679,0.099838,0.30061,0.12873,0.094239,0.076793,-0.039218,0.012203,0.32283,0.2922,0.16924,0.0…
0.059053,0.063204,0.038693,0.061593,0.047713,0.040106,0.037155,0.07235,0.033299,0.039613,0.055625,0.22776,0.08917,0.053698,0.11325,0.05591,0.073183,0.24474,0.11458,0.229,0.15747,0.18886,0.080134,0.16882,0.19687,0.048816,0.07631,0.052721,0.041609,0.043026,0.021264,0.024317,0.042216,0.049109,0.041428,0.074114,0.21415,0.067583,0.066588,0.15926,0.062194,0.051688,0.25182,0.16243,0.21861,0.068011,0.082…
0.075232,0.075896,0.07219,0.16058,0.053351,0.047975,0.067906,0.071305,0.024205,0.033558,0.054821,0.14218,0.079587,0.057263,0.13666,0.067439,0.077895,0.20753,0.085501,0.17002,0.12068,0.13692,0.085669,0.17463,0.14717,0.064517,0.084945,0.068017,0.063137,0.080607,0.043826,0.13945,0.061662,0.084137,0.035215,0.066544,0.14809,0.05522,0.068545,0.25008,0.079826,0.069925,0.23567,0.12902,0.19432,0.064199,0.…
0.16458,0.13251,0.070188,0.082038,0.11651,0.033091,0.060646,0.049563,0.039235,0.0343,0.087324,0.10712,0.087152,0.14097,0.10994,0.091364,0.10005,0.10148,0.24542,0.30819,0.22385,0.32731,0.13346,0.28864,0.15083,0.13476,0.225,0.083439,0.053057,0.084987,0.046585,0.081154,0.042423,0.061524,0.049018,0.086503,0.14114,0.077419,0.15986,0.15042,0.11724,0.085303,0.16052,0.32965,0.33456,0.10706,0.16509,0.4370…
0.063836,0.051126,-0.0047711,0.024308,-0.043949,0.037997,0.045822,0.10571,0.055954,0.050118,0.076427,0.28999,0.12247,0.076128,0.071399,0.054793,0.011538,0.26076,0.15962,0.2035,0.066348,0.25391,0.042181,0.18845,0.16792,0.049665,0.089079,0.03948,-0.024374,-0.0013441,-0.01943,-0.068975,0.035422,0.049027,0.058966,0.088276,0.26082,0.093388,0.090777,0.10993,0.00041912,0.045847,0.27882,0.23392,0.16984,0…
0.22658,0.17872,0.09225,0.081103,0.11184,0.031661,0.084496,0.0589,0.050685,0.052048,0.11203,0.12639,0.11453,0.17613,0.07898,0.098067,0.09021,0.10655,0.26212,0.24571,0.15511,0.36105,0.13756,0.27393,0.12143,0.19106,0.37746,0.1041,0.04246,0.096628,0.060439,0.036825,0.035492,0.072117,0.055727,0.10334,0.13441,0.09071,0.19351,0.086641,0.11291,0.081556,0.13414,0.33527,0.23175,0.089238,0.20547,0.44938,0.…
0.19063,0.1761,0.1286,0.12599,0.17376,0.042078,0.082762,0.039673,0.022431,0.040831,0.084278,0.054845,0.076638,0.12718,0.11798,0.098151,0.22375,0.076581,0.16394,0.22857,0.20831,0.27583,0.2455,0.28504,0.1587,0.16629,0.24605,0.10957,0.10093,0.14136,0.092675,0.14822,0.054155,0.083336,0.033933,0.080417,0.080841,0.057602,0.14126,0.15665,0.25729,0.10279,0.11249,0.21986,0.26248,0.11617,0.26233,0.37552,0.…
0.14622,0.11758,0.024323,0.012309,0.025748,0.032055,0.04526,0.079733,0.068064,0.043978,0.09399,0.24097,0.14085,0.13855,0.077172,0.061376,0.10774,0.18269,0.26666,0.29419,0.12332,0.48417,0.16157,0.28424,0.17716,0.11538,0.21871,0.070529,-0.021413,0.029652,-0.0098324,-0.073676,0.027385,0.028989,0.070379,0.084443,0.21882,0.10941,0.14964,0.070865,0.11869,0.057464,0.21577,0.38976,0.25346,0.059006,0.2058…
0.10597,0.097477,0.042795,0.046571,0.050347,0.039734,0.040877,0.063582,0.040913,0.032438,0.063293,0.20811,0.10923,0.087538,0.11114,0.053688,0.16108,0.19246,0.17683,0.27249,0.15529,0.34095,0.18786,0.26567,0.21474,0.085618,0.14571,0.068324,0.015835,0.054642,0.0002336,-0.0021729,0.044689,0.038992,0.050232,0.062265,0.19302,0.078829,0.097264,0.13275,0.16864,0.063311,0.21865,0.26187,0.269,0.074851,0.20…
0.16391,0.16006,0.15229,0.13722,0.18873,0.031334,0.074764,0.035619,0.018543,0.043393,0.075144,0.061343,0.079833,0.098768,0.10759,0.090001,0.13694,0.086615,0.11848,0.1762,0.18634,0.16236,0.14838,0.2055,0.13193,0.14967,0.19653,0.1268,0.11859,0.16354,0.11632,0.17958,0.048977,0.087602,0.028805,0.091344,0.090212,0.062547,0.11556,0.157,0.16109,0.083811,0.10876,0.15494,0.20913,0.11327,0.15777,0.24175,0.…
0.12777,0.12005,0.12983,0.10684,0.12397,0.025811,0.08363,0.054288,0.03422,0.075313,0.11687,0.13362,0.1121,0.091912,0.052996,0.075227,0.032725,0.10002,0.10049,0.081756,0.081462,0.10434,0.043743,0.097297,0.058941,0.10998,0.13444,0.11651,0.084329,0.11253,0.11216,0.10027,0.026337,0.084117,0.033034,0.12926,0.11277,0.0795,0.10363,0.0676,0.037371,0.056018,0.086336,0.11983,0.063782,0.054875,0.047081,0.10…
0.14731,0.17394,0.18662,0.14912,0.1977,0.031533,0.087184,0.05587,0.03223,0.078643,0.11485,0.1599,0.1231,0.086051,0.083111,0.080361,0.067095,0.13179,0.087354,0.10117,0.12511,0.091485,0.063952,0.093416,0.09808,0.14258,0.16807,0.1578,0.14283,0.17038,0.17339,0.17942,0.037485,0.098978,0.033351,0.13872,0.12915,0.086146,0.1058,0.11579,0.070676,0.065329,0.10856,0.10643,0.091561,0.078746,0.062177,0.10675,…
0.21704,0.21965,0.19326,0.149,0.21333,0.027791,0.082034,0.042474,0.026386,0.069169,0.097092,0.11235,0.10462,0.093313,0.085447,0.081634,0.072165,0.10703,0.081177,0.093995,0.12827,0.07137,0.069682,0.092615,0.085646,0.17957,0.19762,0.15367,0.14805,0.18092,0.17872,0.19137,0.037399,0.092474,0.029211,0.11668,0.097416,0.075568,0.11268,0.11712,0.080611,0.062144,0.088784,0.09384,0.093619,0.086426,0.07295,…
0.16262,0.21487,0.20871,0.16171,0.23467,0.029795,0.087021,0.049987,0.030096,0.073879,0.10085,0.13305,0.11278,0.087591,0.087529,0.085857,0.0811,0.11972,0.078458,0.094563,0.13619,0.076064,0.073503,0.094086,0.097872,0.16449,0.19782,0.16964,0.16376,0.19551,0.19812,0.2062,0.037193,0.098678,0.030689,0.1262,0.10992,0.081341,0.10782,0.12422,0.086687,0.06765,0.095567,0.091587,0.089361,0.088562,0.071421,0.…
0.13983,0.17583,0.19789,0.16925,0.22218,0.036577,0.10138,0.063772,0.030602,0.074658,0.1077,0.15883,0.11722,0.086103,0.095747,0.090461,0.10195,0.14525,0.098071,0.13272,0.15902,0.12002,0.094619,0.13257,0.13,0.13679,0.17716,0.16276,0.15692,0.18603,0.17975,0.20284,0.045715,0.11132,0.032968,0.13003,0.12956,0.079103,0.10442,0.13841,0.10593,0.078431,0.12286,0.11893,0.12589,0.092201,0.088148,0.13831,0.14…
0.13016,0.1638,0.18927,0.14281,0.19609,0.030905,0.091475,0.057462,0.033567,0.084805,0.12217,0.17197,0.12579,0.081121,0.074896,0.081462,0.063207,0.13475,0.081573,0.098428,0.12029,0.087108,0.058389,0.078774,0.096897,0.1285,0.15706,0.16161,0.14209,0.17404,0.1827,0.17911,0.038089,0.10722,0.033893,0.14995,0.13305,0.086985,0.10287,0.10599,0.067535,0.066057,0.10889,0.10202,0.08425,0.075191,0.056016,0.10…
0.11614,0.14754,0.17527,0.13952,0.19589,0.035889,0.095721,0.055811,0.024989,0.065832,0.092231,0.14152,0.10187,0.067027,0.084802,0.074884,0.11316,0.12852,0.085149,0.12993,0.15336,0.11143,0.10131,0.12061,0.13025,0.1144,0.14645,0.1455,0.14263,0.16838,0.15318,0.18173,0.04615,0.10711,0.026973,0.10996,0.11091,0.063841,0.083536,0.11958,0.11997,0.072392,0.10876,0.10417,0.13025,0.085994,0.09208,0.1315,0.1…
0.12956,0.17071,0.20145,0.12083,0.20537,0.024236,0.073186,0.051367,0.035139,0.078677,0.10624,0.16384,0.12978,0.082657,0.064985,0.070921,0.056614,0.11374,0.087838,0.089524,0.10964,0.091143,0.051243,0.068361,0.091705,0.13064,0.1722,0.17495,0.14574,0.18489,0.1937,0.16516,0.029593,0.084779,0.035148,0.14072,0.13024,0.096387,0.1045,0.086372,0.059406,0.05464,0.091595,0.10964,0.073566,0.071367,0.053424,0…
0.15345,0.22353,0.088625,0.075441,0.10698,0.026552,0.070799,0.047001,0.040995,0.042711,0.084335,0.11313,0.089835,0.1195,0.066923,0.0714,0.061921,0.10409,0.18189,0.18094,0.12867,0.23763,0.084875,0.17185,0.10043,0.12613,0.21827,0.0873,0.050923,0.08247,0.063874,0.042607,0.022929,0.055045,0.039715,0.076546,0.10271,0.067943,0.12406,0.069633,0.06477,0.054373,0.10565,0.21396,0.15354,0.067396,0.099368,0.…
0.16495,0.20199,0.21804,0.1538,0.23647,0.032162,0.096906,0.043972,0.024242,0.079535,0.10452,0.11117,0.10642,0.077066,0.077031,0.084521,0.087854,0.10298,0.057821,0.077969,0.12892,0.043802,0.078192,0.070402,0.09007,0.16438,0.17769,0.17124,0.17191,0.21221,0.20616,0.23401,0.043647,0.12024,0.025974,0.13313,0.094183,0.073822,0.10031,0.11467,0.099224,0.069407,0.083666,0.06756,0.086211,0.092244,0.072573,…
0.14839,0.21616,0.21911,0.15405,0.25245,0.03232,0.094867,0.050381,0.026968,0.072162,0.093616,0.10969,0.10673,0.079046,0.080025,0.088222,0.10533,0.098041,0.075134,0.095139,0.15133,0.076881,0.094349,0.10768,0.10689,0.1521,0.20048,0.17741,0.17171,0.20727,0.1997,0.20821,0.039196,0.10389,0.026619,0.12192,0.095508,0.076417,0.098723,0.11407,0.11245,0.072045,0.077618,0.082812,0.095699,0.096418,0.085422,0…
0.1526,0.23884,0.23408,0.16249,0.28641,0.028034,0.083845,0.036897,0.021022,0.066145,0.081397,0.091855,0.09654,0.071138,0.088024,0.082063,0.10937,0.092701,0.055195,0.087065,0.15933,0.048447,0.092351,0.082052,0.10254,0.16062,0.20416,0.17918,0.19212,0.22146,0.22296,0.23657,0.036128,0.09358,0.022001,0.10982,0.078379,0.069096,0.087726,0.12187,0.11445,0.063947,0.067015,0.056501,0.090019,0.10221,0.08231…
0.18267,0.25093,0.23205,0.17306,0.28603,0.02809,0.082913,0.040297,0.029152,0.068035,0.093404,0.11087,0.11135,0.097433,0.10014,0.088567,0.10678,0.11306,0.092473,0.11702,0.1663,0.10121,0.10103,0.10824,0.11023,0.18326,0.23551,0.18184,0.18426,0.21826,0.22096,0.22863,0.036442,0.090824,0.030057,0.11724,0.098058,0.083213,0.11362,0.1325,0.11398,0.066208,0.089159,0.10631,0.11199,0.10543,0.10028,0.11979,0.…
0.14899,0.20482,0.21065,0.15277,0.2362,0.032046,0.090569,0.044222,0.025291,0.072746,0.092603,0.12066,0.10571,0.069304,0.080824,0.076666,0.09117,0.10808,0.058744,0.083296,0.13486,0.047704,0.075579,0.069405,0.096602,0.15644,0.17506,0.16797,0.17299,0.20257,0.20067,0.22328,0.041599,0.10789,0.025805,0.11866,0.094979,0.072053,0.088812,0.11624,0.099475,0.064624,0.08255,0.066623,0.085551,0.088738,0.06847…
0.18456,0.18806,0.19428,0.18099,0.20551,0.036083,0.12324,0.055834,0.019326,0.079733,0.11555,0.040191,0.084152,0.098195,0.061258,0.11766,0.075554,0.054289,0.066697,0.047797,0.11026,0.045443,0.086061,0.13238,0.049586,0.169,0.18582,0.14784,0.1435,0.18868,0.17928,0.23219,0.043234,0.13611,0.021307,0.13584,0.054664,0.059796,0.11779,0.11237,0.095084,0.088871,0.051498,0.068905,0.063127,0.086555,0.079231,…
0.15183,0.23695,0.24846,0.16541,0.29668,0.027277,0.085218,0.033557,0.019383,0.068698,0.080276,0.089253,0.097649,0.063888,0.087351,0.077689,0.11191,0.088942,0.043773,0.075345,0.15501,0.028282,0.089699,0.064927,0.099427,0.16345,0.19357,0.18701,0.20821,0.23709,0.23978,0.26144,0.039845,0.10244,0.019658,0.11204,0.075157,0.068015,0.082353,0.12167,0.12003,0.063072,0.061588,0.044311,0.08333,0.10296,0.079…
0.17553,0.24385,0.25967,0.1939,0.32391,0.032273,0.093194,0.03079,0.016291,0.067402,0.083155,0.069998,0.094231,0.075443,0.11295,0.091442,0.15544,0.096861,0.05402,0.10502,0.1892,0.050871,0.13635,0.10247,0.1215,0.17978,0.2046,0.18744,0.21998,0.2509,0.2439,0.29418,0.046329,0.10737,0.021155,0.11031,0.066298,0.06617,0.092027,0.15517,0.16572,0.074803,0.074811,0.055241,0.12012,0.12088,0.12138,0.071841,0.…
0.14515,0.18131,0.20217,0.14918,0.22268,0.027275,0.093629,0.044242,0.022755,0.075052,0.099997,0.088264,0.093998,0.075345,0.062977,0.092351,0.06538,0.080545,0.050194,0.054143,0.1142,0.031437,0.061778,0.0696,0.065863,0.14443,0.16304,0.15689,0.15817,0.19241,0.20185,0.21558,0.037104,0.11055,0.023233,0.12726,0.076684,0.068556,0.097043,0.095244,0.075223,0.067823,0.061446,0.054346,0.055879,0.081809,0.05…
0.11841,0.14271,0.24441,0.17203,0.23831,0.037427,0.10016,0.050397,0.028577,0.067853,0.097219,0.11468,0.11185,0.083921,0.11535,0.095727,0.1033,0.12191,0.1073,0.14324,0.17628,0.098894,0.091934,0.13567,0.11899,0.11122,0.15021,0.18541,0.18462,0.23231,0.21039,0.21863,0.043325,0.10305,0.032395,0.11088,0.093777,0.073844,0.096404,0.14637,0.10786,0.0776,0.10837,0.11612,0.14398,0.10488,0.085982,0.11228,0.1…
0.14501,0.17897,0.27913,0.20982,0.27977,0.041428,0.11589,0.06233,0.037133,0.079102,0.11592,0.14614,0.13375,0.10452,0.13293,0.1147,0.11289,0.1529,0.13509,0.17265,0.206,0.13521,0.1042,0.16592,0.14157,0.13929,0.19338,0.21687,0.20795,0.2641,0.24349,0.2513,0.048827,0.11923,0.040799,0.13404,0.1208,0.092212,0.11923,0.17527,0.11687,0.093243,0.13546,0.15127,0.16717,0.1196,0.098115,0.15081,0.16621,0.13758,…
0.10086,0.12506,0.20812,0.14856,0.22432,0.029168,0.083225,0.040567,0.024509,0.052516,0.073272,0.087946,0.085784,0.068629,0.098955,0.082523,0.095445,0.11162,0.089764,0.12777,0.15854,0.092707,0.08503,0.11569,0.11127,0.093781,0.12984,0.14557,0.15871,0.19694,0.18117,0.18062,0.036149,0.084405,0.026307,0.084668,0.073172,0.058378,0.077274,0.12146,0.098507,0.064527,0.093892,0.096073,0.12172,0.094843,0.07…
0.10926,0.13346,0.22881,0.17913,0.21888,0.031431,0.090904,0.04922,0.030298,0.064591,0.091725,0.11627,0.10886,0.077716,0.096948,0.087397,0.067733,0.11367,0.09895,0.1085,0.1424,0.085689,0.061357,0.11248,0.096187,0.10978,0.14386,0.18388,0.17108,0.21476,0.2019,0.21168,0.035644,0.094845,0.031754,0.11439,0.095646,0.076353,0.092787,0.13418,0.071397,0.069891,0.094844,0.11094,0.10773,0.083979,0.056459,0.0…
0.12475,0.15325,0.22859,0.17507,0.23264,0.034832,0.095971,0.052008,0.03103,0.062917,0.090883,0.1125,0.10428,0.086584,0.11212,0.096519,0.094448,0.12924,0.11426,0.14374,0.17065,0.11414,0.086875,0.14069,0.12125,0.12325,0.16275,0.17611,0.17589,0.22366,0.20689,0.21127,0.042616,0.099016,0.034058,0.1081,0.095459,0.074742,0.099355,0.14869,0.097911,0.076831,0.11446,0.12707,0.13841,0.10013,0.082898,0.12562…
0.076726,0.11324,0.26756,0.17957,0.27413,0.021158,0.083133,0.033622,0.017957,0.06061,0.072931,0.065063,0.08328,0.047642,0.082627,0.084333,0.069744,0.084608,0.036331,0.047574,0.11482,0.017798,0.053664,0.055936,0.079048,0.078268,0.10155,0.16882,0.21331,0.23102,0.27807,0.2691,0.032395,0.093726,0.018876,0.098012,0.055049,0.058733,0.056882,0.11584,0.069894,0.056909,0.059877,0.033317,0.046689,0.081688,…
0.10293,0.1443,0.21811,0.12634,0.2465,0.019988,0.068502,0.041025,0.028537,0.064899,0.086034,0.10223,0.10023,0.0713,0.066694,0.08318,0.064448,0.090949,0.069256,0.077354,0.11796,0.069057,0.057728,0.077926,0.0893,0.1004,0.14352,0.16392,0.15991,0.20485,0.21899,0.1872,0.027309,0.076052,0.027807,0.11149,0.085535,0.074583,0.086742,0.086296,0.068243,0.056559,0.069622,0.080303,0.067279,0.083158,0.05846,0.…
0.12,0.15974,0.2135,0.133,0.22474,0.024736,0.074452,0.054503,0.036154,0.069878,0.098374,0.13192,0.11714,0.08902,0.068554,0.087972,0.059498,0.10722,0.097723,0.088523,0.11096,0.10154,0.056848,0.10196,0.09779,0.11776,0.17225,0.17484,0.15359,0.19908,0.21321,0.16562,0.028908,0.078163,0.034936,0.11941,0.1052,0.086877,0.1054,0.088698,0.060444,0.060562,0.083804,0.11421,0.069946,0.077243,0.059055,0.11254,…
0.086007,0.094295,0.16281,0.1167,0.14132,0.020955,0.089844,0.05105,0.028537,0.080286,0.099381,0.12234,0.10983,0.062349,0.046542,0.075747,0.025211,0.10536,0.059681,0.045082,0.064025,0.058039,0.032692,0.064178,0.057392,0.076528,0.095994,0.13031,0.1062,0.1373,0.1411,0.12246,0.022965,0.092505,0.027051,0.13174,0.10638,0.078242,0.072768,0.06295,0.025522,0.04668,0.085183,0.069924,0.02755,0.051274,0.0300…
0.13325,0.1497,0.20398,0.19941,0.18714,0.042589,0.16048,0.095571,0.032172,0.11052,0.15969,0.11035,0.11317,0.095742,0.057475,0.14678,0.058935,0.097068,0.089639,0.05289,0.10773,0.084013,0.071124,0.16799,0.064815,0.11685,0.14559,0.16236,0.13967,0.17659,0.18891,0.19678,0.043572,0.1585,0.030832,0.18491,0.097191,0.078157,0.11278,0.10145,0.064185,0.10697,0.078026,0.087121,0.035515,0.07158,0.049671,0.057…
0.11045,0.1384,0.26298,0.18045,0.25186,0.030566,0.13914,0.051953,0.0090807,0.094222,0.11458,0.0054845,0.06529,0.062173,0.052469,0.13683,0.074653,0.041518,0.009268,0.0051895,0.10865,-0.026222,0.073198,0.091805,0.050211,0.10047,0.11159,0.16839,0.19079,0.24599,0.25302,0.27332,0.041753,0.15778,0.0099542,0.15528,0.028221,0.048909,0.07484,0.093185,0.087459,0.092642,0.03353,-0.0119,0.018266,0.092517,0.0…
0.15038,0.18106,0.26599,0.17473,0.26547,0.026286,0.10123,0.052697,0.032268,0.090017,0.11373,0.13128,0.13291,0.086266,0.083373,0.096484,0.073593,0.12461,0.07582,0.080582,0.12419,0.076047,0.075259,0.087134,0.097586,0.14149,0.17406,0.20383,0.1903,0.24565,0.24329,0.24637,0.036839,0.11817,0.03365,0.15814,0.12107,0.09898,0.10457,0.11835,0.079864,0.06466,0.10456,0.090369,0.074976,0.095318,0.070809,0.098…
0.11417,0.13557,0.163,0.16332,0.16985,0.030683,0.10793,0.056663,0.018101,0.074821,0.10874,0.060584,0.073682,0.068198,0.047807,0.10586,0.053095,0.056315,0.039316,0.02404,0.088515,0.022647,0.055321,0.09341,0.037153,0.10917,0.12091,0.12624,0.12634,0.15059,0.16907,0.19807,0.036492,0.12029,0.017855,0.12841,0.054622,0.05204,0.08539,0.091553,0.063821,0.082026,0.041825,0.037095,0.02594,0.061285,0.040031,…
0.069056,0.10158,0.23074,0.18231,0.22773,0.026508,0.1183,0.044569,0.0054987,0.074856,0.093617,-0.01542,0.043017,0.044701,0.047112,0.13024,0.048039,0.019258,-0.014712,-0.021117,0.092262,-0.058435,0.040148,0.06265,0.025048,0.065631,0.073524,0.13674,0.17981,0.20025,0.25202,0.26701,0.03257,0.13119,0.0055227,0.12443,0.0056434,0.034072,0.054129,0.093217,0.053965,0.085737,0.011232,-0.038719,-0.010028,0.…
0.083329,0.11446,0.17403,0.11796,0.18042,0.020008,0.068513,0.046541,0.028746,0.064382,0.091414,0.10567,0.09213,0.072078,0.053556,0.085327,0.037006,0.086414,0.066955,0.063434,0.088727,0.066971,0.037199,0.074964,0.066002,0.079224,0.12127,0.13201,0.12062,0.15035,0.18871,0.14344,0.022006,0.072392,0.026454,0.1114,0.087008,0.068821,0.084949,0.074174,0.037769,0.055755,0.068525,0.077845,0.044265,0.057456…
0.085749,0.11796,0.18089,0.12771,0.18575,0.020504,0.07574,0.049864,0.028106,0.070485,0.099203,0.10436,0.093809,0.072947,0.048543,0.093239,0.029224,0.082539,0.058312,0.048024,0.08265,0.054656,0.029378,0.06913,0.057703,0.082196,0.12259,0.1382,0.12587,0.15703,0.20089,0.15663,0.022944,0.080692,0.026596,0.1224,0.085876,0.070654,0.08853,0.072123,0.029931,0.059428,0.062743,0.067212,0.028657,0.056627,0.0…
0.091664,0.12732,0.19274,0.10241,0.22186,0.018063,0.061446,0.034918,0.020295,0.053886,0.068321,0.068232,0.077271,0.059488,0.05287,0.074918,0.07195,0.064843,0.058464,0.069123,0.10837,0.062012,0.066634,0.083835,0.085408,0.085893,0.12425,0.14203,0.1385,0.19009,0.17767,0.15637,0.023955,0.065696,0.020702,0.087919,0.060532,0.058415,0.071714,0.067467,0.077142,0.050667,0.052083,0.063674,0.066093,0.078481…
0.10783,0.12029,0.15276,0.20446,0.21999,0.028389,0.098972,0.048711,0.0048509,0.052236,0.084573,-0.013255,0.037951,0.076409,0.062619,0.12337,0.065311,0.010489,0.042032,0.04773,0.15096,0.025482,0.069362,0.14206,0.040002,0.093984,0.12115,0.10152,0.1223,0.13652,0.16081,0.22683,0.028581,0.09014,0.0072875,0.09322,0.0082293,0.027569,0.084971,0.11458,0.072721,0.086523,0.0045626,0.02836,0.054807,0.074907,…
0.11648,0.12663,0.1992,0.1951,0.28679,0.022729,0.096993,0.023753,-0.0004365,0.053104,0.075754,-0.042083,0.03576,0.071976,0.07871,0.12558,0.078564,0.0067834,0.039071,0.068528,0.1881,-0.0038819,0.07601,0.1211,0.056773,0.10137,0.12203,0.11977,0.15952,0.18237,0.19149,0.26867,0.026579,0.093468,0.0020457,0.091952,-0.0032759,0.028432,0.079756,0.11448,0.086421,0.080142,0.0045881,0.01552,0.082456,0.10647,…
0.098128,0.14181,0.3362,0.20234,0.36139,0.024895,0.10148,0.02364,0.0095219,0.062944,0.069042,0.027635,0.077568,0.043549,0.10641,0.096453,0.12811,0.079175,0.026985,0.069685,0.16716,0.0027131,0.10242,0.072273,0.1066,0.10235,0.1173,0.2092,0.27274,0.32786,0.31957,0.35994,0.044771,0.122,0.015171,0.1045,0.033966,0.055678,0.053859,0.14558,0.13682,0.071126,0.061897,0.01618,0.091824,0.12252,0.08476,0.0071…
0.064669,0.11036,0.25922,0.28578,0.33938,0.030478,0.097601,0.036996,0.0079126,0.061156,0.055864,0.1279,0.090489,0.015024,0.134,0.084764,0.097165,0.21078,-0.022253,0.068425,0.19258,-0.038528,0.068598,0.037398,0.14438,0.071743,0.065375,0.16081,0.218,0.22007,0.22437,0.31776,0.036123,0.1021,0.0071176,0.093348,0.086513,0.046633,0.019027,0.18366,0.089145,0.051751,0.11604,-0.043938,0.051967,0.10345,0.04…
0.07542,0.11722,0.31517,0.19313,0.31472,0.022952,0.11537,0.02886,0.0077857,0.074123,0.080846,0.0081493,0.063613,0.03888,0.074894,0.11236,0.083451,0.051944,-0.004587,0.013233,0.12311,-0.0404,0.063468,0.043567,0.062783,0.075123,0.087799,0.17986,0.25186,0.27414,0.32648,0.32641,0.035923,0.13389,0.0086582,0.11578,0.017311,0.04605,0.046358,0.11207,0.086935,0.07324,0.035699,-0.024452,0.023866,0.097236,0…
0.075155,0.11536,0.30299,0.1936,0.34051,0.021793,0.082783,0.022351,0.0099524,0.057871,0.062024,0.043947,0.076072,0.038297,0.10341,0.079257,0.098884,0.077867,0.021844,0.056008,0.14976,-0.0087513,0.072391,0.044642,0.085701,0.078952,0.092987,0.1732,0.25135,0.25973,0.30402,0.32071,0.034766,0.094666,0.012383,0.086008,0.033779,0.049736,0.043635,0.12873,0.10111,0.058583,0.048623,0.010151,0.066726,0.1024…
0.03862,0.078061,0.24142,0.30603,0.28662,0.033458,0.12452,0.051188,0.0018749,0.063076,0.06018,0.058941,0.058134,0.0087571,0.10734,0.10646,0.059531,0.14911,-0.043571,0.0014762,0.14268,-0.081263,0.03551,0.03748,0.083611,0.04015,0.028642,0.12508,0.19828,0.18726,0.22491,0.31155,0.033131,0.11569,-0.00058811,0.083575,0.026708,0.021803,0.0091499,0.15669,0.0489,0.064108,0.061109,-0.082236,-0.015974,0.074…
0.077896,0.12339,0.25137,0.2355,0.42615,0.017502,0.079759,0.013991,0.0035703,0.046301,0.057216,0.014096,0.055421,0.035605,0.10366,0.092374,0.10287,0.060418,0.013184,0.061733,0.20282,-0.022093,0.074232,0.045924,0.080896,0.083432,0.096304,0.15252,0.23663,0.22443,0.2679,0.35278,0.031467,0.090216,0.0066619,0.081255,0.021408,0.038087,0.044141,0.14781,0.10734,0.063654,0.032604,-0.0029913,0.071466,0.110…
0.14282,0.18434,0.24132,0.15846,0.30018,0.024182,0.083785,0.021974,0.013795,0.057965,0.070057,0.033002,0.074729,0.060795,0.092056,0.091471,0.11188,0.077995,0.047831,0.093303,0.17151,0.03445,0.10124,0.090319,0.10717,0.12485,0.14773,0.16531,0.19244,0.23884,0.21589,0.25935,0.035926,0.09828,0.016886,0.098355,0.052149,0.055019,0.073665,0.1246,0.12282,0.063754,0.070257,0.046211,0.10935,0.11866,0.092774…
0.064615,0.10332,0.23582,0.17643,0.33541,0.015399,0.065654,0.010828,0.0034553,0.043064,0.045279,0.0037964,0.050085,0.026434,0.079264,0.072929,0.083319,0.04806,0.0010112,0.035514,0.14363,-0.035055,0.059066,0.022419,0.069514,0.070319,0.076305,0.14397,0.21229,0.22109,0.25038,0.30502,0.025381,0.077634,0.0055172,0.072005,0.016939,0.036123,0.032889,0.11554,0.086115,0.046617,0.029535,-0.013296,0.048536,…
0.037192,0.041097,0.06973,0.067512,0.053655,0.028213,0.063411,0.059619,0.017726,0.049131,0.056964,0.11425,0.061676,0.031706,0.045082,0.048278,0.040988,0.097028,0.044703,0.065229,0.059598,0.054892,0.042944,0.095076,0.081371,0.030838,0.034004,0.048789,0.040167,0.056032,0.04179,0.047851,0.024687,0.048337,0.015533,0.057651,0.07807,0.032798,0.033235,0.051119,0.0367,0.03409,0.067161,0.039152,0.047156,0…
0.066498,0.054359,0.075167,0.057438,0.05243,0.017322,0.063426,0.050239,0.030624,0.060471,0.11789,0.12505,0.097743,0.06344,0.025093,0.050084,0.0058542,0.085176,0.084069,0.055122,0.03133,0.0909,0.020561,0.072277,0.03919,0.05498,0.07406,0.072453,0.033399,0.057869,0.052347,0.027527,0.014845,0.053958,0.029378,0.095299,0.10148,0.066438,0.069113,0.022235,0.0069713,0.029975,0.071013,0.10215,0.031573,0.02…
0.10446,0.098037,0.086828,0.16353,0.062469,0.060064,0.16817,0.14618,0.031932,0.083762,0.12456,0.087579,0.066869,0.101,0.04094,0.15011,0.065756,0.06781,0.15984,0.094757,0.098134,0.19198,0.096568,0.35165,0.08725,0.076651,0.11781,0.078135,0.041877,0.074158,0.063288,0.082025,0.041291,0.11745,0.027023,0.11735,0.077793,0.040441,0.10456,0.081003,0.059101,0.11134,0.055208,0.14091,0.063185,0.038299,0.0625…
0.12976,0.13767,0.15935,0.32632,0.16331,0.06204,0.18824,0.13647,0.039805,0.086556,0.1356,0.15007,0.11563,0.10854,0.099656,0.14943,0.072673,0.18018,0.12722,0.096701,0.13614,0.17574,0.091506,0.25925,0.098316,0.10348,0.15235,0.12719,0.098311,0.12225,0.12793,0.18787,0.042345,0.13533,0.033427,0.12838,0.10274,0.064976,0.11098,0.16507,0.060143,0.10288,0.11792,0.12663,0.040975,0.052156,0.062271,0.12958,0…
0.087927,0.095742,0.1116,0.25566,0.12164,0.052595,0.15162,0.10273,0.020508,0.061667,0.1002,0.05777,0.057866,0.076083,0.075506,0.13047,0.06625,0.089236,0.080573,0.057769,0.11317,0.10244,0.07647,0.2227,0.065448,0.07076,0.097857,0.081716,0.080974,0.086696,0.097105,0.16813,0.037668,0.11098,0.016715,0.092396,0.043056,0.030621,0.077156,0.13632,0.056029,0.096781,0.057328,0.065791,0.030674,0.040712,0.042…
0.062464,0.067904,0.05845,0.1191,0.043361,0.057559,0.12789,0.11968,0.020373,0.061011,0.088202,0.076288,0.041613,0.066932,0.050317,0.11095,0.073164,0.055992,0.10861,0.096313,0.10539,0.13729,0.083794,0.27503,0.095097,0.046373,0.071778,0.04718,0.035828,0.046846,0.042361,0.06185,0.044305,0.082316,0.018062,0.078857,0.061394,0.022613,0.069253,0.080171,0.061826,0.090545,0.046002,0.091248,0.079005,0.0315…
0.13089,0.10232,0.049068,0.054365,0.025187,0.034,0.063258,0.10886,0.092168,0.084648,0.12753,0.49006,0.24162,0.1425,0.081201,0.048616,-0.0038257,0.32339,0.28013,0.27504,0.081539,0.40303,0.043095,0.1835,0.16102,0.098824,0.18236,0.093933,-0.029049,0.015031,0.0038288,-0.1031,0.0080499,0.021047,0.079649,0.11561,0.31271,0.14863,0.14327,0.042913,-0.015826,0.020887,0.24744,0.35627,0.15015,0.028687,0.0768…
0.092598,0.10456,0.17923,0.14652,0.15396,0.022283,0.064851,0.057619,0.041317,0.081029,0.10113,0.30485,0.18404,0.076931,0.091671,0.057219,0.024644,0.19144,0.089835,0.099093,0.086999,0.10028,0.029653,0.060057,0.089797,0.085767,0.11918,0.15798,0.109,0.13357,0.14026,0.11011,0.021156,0.059398,0.041012,0.1228,0.18158,0.10952,0.087385,0.095413,0.021954,0.036099,0.1281,0.11496,0.06238,0.05408,0.036608,0.…
0.092423,0.1122,0.1397,0.18854,0.14566,0.037481,0.070134,0.083064,0.045785,0.073463,0.088492,0.354,0.17499,0.0714,0.13335,0.059803,0.063419,0.32328,0.090267,0.17151,0.13326,0.16029,0.070611,0.1085,0.17366,0.07991,0.11357,0.12872,0.082059,0.10517,0.097013,0.092601,0.028681,0.055886,0.041215,0.1034,0.2256,0.1011,0.075106,0.15762,0.049913,0.036942,0.2197,0.11553,0.097615,0.060447,0.06614,0.1935,0.10…
0.09323,0.10306,0.15211,0.1222,0.13085,0.018225,0.058092,0.058107,0.043297,0.072005,0.096898,0.25582,0.15811,0.082415,0.068732,0.055847,0.011174,0.16108,0.10477,0.094999,0.075335,0.1216,0.019297,0.070902,0.077808,0.085501,0.12808,0.14446,0.091539,0.11718,0.13027,0.085354,0.017855,0.054034,0.041879,0.11798,0.16783,0.10277,0.093374,0.075916,0.0074932,0.036207,0.11546,0.13392,0.057234,0.043898,0.028…
0.09795,0.11859,0.172,0.17026,0.16463,0.023322,0.070552,0.072423,0.045469,0.077262,0.10556,0.27777,0.16159,0.085338,0.083456,0.073084,0.018283,0.19428,0.10397,0.1,0.096714,0.12672,0.024674,0.090735,0.1007,0.093133,0.13943,0.16582,0.10783,0.13484,0.14915,0.11116,0.021671,0.064869,0.042672,0.13136,0.18196,0.10654,0.10132,0.10304,0.010166,0.048073,0.13009,0.13093,0.055444,0.04841,0.02719,0.13054,0.0…
0.075333,0.094251,0.1141,0.1597,0.13247,0.024176,0.056452,0.077863,0.046539,0.07195,0.0886,0.33799,0.16205,0.066249,0.082043,0.058158,0.016317,0.25837,0.081856,0.10693,0.087171,0.13627,0.026031,0.079477,0.12911,0.069598,0.10427,0.11964,0.062234,0.076548,0.091131,0.053415,0.013708,0.041241,0.038804,0.10842,0.20967,0.097061,0.075206,0.095325,0.0020595,0.030648,0.16204,0.10869,0.040324,0.034038,0.02…
0.056423,0.071725,0.08578,0.22989,0.098996,0.044949,0.096333,0.10777,0.044466,0.063504,0.075601,0.33262,0.13591,0.053284,0.13535,0.065753,0.022978,0.39041,0.077804,0.15553,0.12476,0.13854,0.029078,0.11372,0.17901,0.045582,0.066042,0.07196,0.03851,0.045671,0.050408,0.050964,0.021213,0.051225,0.034061,0.071663,0.18916,0.068206,0.048855,0.15398,-0.006025,0.028655,0.22985,0.079692,0.048443,0.029415,0…
0.08366,0.086536,0.031969,0.1455,0.037017,0.066059,0.091729,0.14152,0.04627,0.056392,0.084912,0.3101,0.11268,0.088362,0.12847,0.084775,0.092159,0.31209,0.15961,0.26301,0.16899,0.29986,0.11175,0.29643,0.23908,0.058645,0.1062,0.045969,-0.006303,0.020558,-0.0023646,-0.017205,0.031094,0.030411,0.038643,0.062027,0.19472,0.060172,0.083027,0.14525,0.05979,0.05644,0.22065,0.1689,0.15566,0.036274,0.089951…
0.077634,0.093928,0.089499,0.23969,0.14278,0.045693,0.095216,0.10145,0.036434,0.059152,0.081116,0.26487,0.11518,0.065414,0.11324,0.08571,0.055584,0.28173,0.075479,0.14001,0.14829,0.14848,0.062793,0.15902,0.16621,0.062125,0.093302,0.081504,0.050335,0.057356,0.063255,0.085432,0.023182,0.054883,0.028181,0.079405,0.15928,0.060871,0.064973,0.15024,0.03281,0.04932,0.16852,0.080689,0.058086,0.039601,0.0…
0.098587,0.081621,0.0045948,0.092492,0.0026724,0.049223,0.1006,0.13655,0.050811,0.055126,0.10302,0.18084,0.085901,0.11704,0.042068,0.10313,0.03746,0.12043,0.21822,0.18569,0.10583,0.32728,0.078918,0.33329,0.11731,0.068608,0.13812,0.037641,-0.032776,-0.0048031,-0.008762,-0.050688,0.01781,0.039148,0.041343,0.076192,0.13244,0.05673,0.11622,0.051565,0.019658,0.070581,0.10215,0.23775,0.11035,0.015432,0…
0.12949,0.097877,0.025663,0.097526,0.048029,0.04162,0.097198,0.099566,0.045896,0.049272,0.10151,0.13222,0.080664,0.13687,0.067296,0.10985,0.044332,0.10885,0.25534,0.2495,0.16803,0.33045,0.086175,0.33099,0.12561,0.090756,0.17218,0.047079,-0.015002,0.01896,0.0014409,-0.022089,0.01628,0.039319,0.039379,0.073356,0.11079,0.05793,0.13458,0.066065,0.033203,0.071671,0.10065,0.26565,0.17537,0.048478,0.087…
0.052806,0.079736,0.10438,0.22172,0.24407,0.021377,0.050321,0.041383,0.025289,0.038954,0.052762,0.18395,0.083451,0.039625,0.10465,0.058844,0.027156,0.22371,0.04282,0.11484,0.18361,0.061021,0.017838,0.040204,0.12095,0.051749,0.074562,0.08273,0.08657,0.068515,0.099635,0.1239,0.0066192,0.031657,0.019331,0.058772,0.10991,0.048195,0.04329,0.1284,0.010902,0.025843,0.11561,0.043587,0.047263,0.056744,0.0…
0.23365,0.18166,0.085179,0.080501,0.1048,0.03594,0.089178,0.062547,0.056399,0.053097,0.11578,0.14057,0.11834,0.18516,0.084643,0.098642,0.089062,0.12529,0.28633,0.27329,0.16581,0.42387,0.14067,0.29061,0.1308,0.18529,0.3129,0.097352,0.029636,0.082701,0.047757,0.011341,0.028696,0.064107,0.055561,0.096644,0.13766,0.090516,0.19027,0.080191,0.099851,0.074975,0.14301,0.3453,0.23319,0.086349,0.17266,0.44…
0.12536,0.13985,0.11868,0.14317,0.20018,0.05962,0.091421,0.041609,0.0027975,0.02141,0.05027,0.033282,0.031761,0.076281,0.16252,0.095539,0.3869,0.097904,0.12214,0.29236,0.30289,0.29605,0.37672,0.35639,0.25601,0.10318,0.15803,0.080673,0.11556,0.13304,0.072939,0.16571,0.06368,0.068908,0.014913,0.034726,0.037615,0.012552,0.073106,0.18814,0.38642,0.10941,0.10696,0.13677,0.30926,0.13104,0.32493,0.35288…
0.11588,0.11406,0.11736,0.089631,0.11194,0.022021,0.072947,0.049741,0.035428,0.069953,0.10932,0.1364,0.11017,0.085587,0.043865,0.067256,0.020837,0.096539,0.099994,0.077326,0.070413,0.10468,0.032322,0.084279,0.054679,0.11134,0.13479,0.11793,0.080042,0.1097,0.11204,0.087531,0.024423,0.080602,0.036393,0.13676,0.12413,0.087782,0.1124,0.059632,0.025162,0.051748,0.090487,0.1255,0.058207,0.049916,0.0413…
0.13913,0.16198,0.16988,0.13252,0.18201,0.026767,0.079435,0.053814,0.033832,0.075405,0.10978,0.16189,0.12246,0.083686,0.073124,0.075504,0.055844,0.12857,0.091047,0.096328,0.11189,0.09828,0.055375,0.088039,0.091925,0.13992,0.16524,0.15548,0.13235,0.16314,0.16535,0.15915,0.033115,0.091367,0.034638,0.14226,0.136,0.092289,0.10817,0.10318,0.059093,0.059265,0.10877,0.11433,0.082069,0.071077,0.057567,0.…
0.14933,0.1933,0.19912,0.16165,0.22681,0.03211,0.090186,0.058262,0.033343,0.077242,0.10886,0.16623,0.12376,0.087321,0.088818,0.085577,0.080084,0.14296,0.091151,0.11348,0.14355,0.10058,0.073719,0.10447,0.11395,0.15144,0.18761,0.1726,0.15797,0.19029,0.19326,0.19626,0.039,0.1005,0.03376,0.13936,0.13483,0.088944,0.11005,0.12658,0.082813,0.067117,0.1148,0.10927,0.098678,0.085033,0.070859,0.11437,0.102…
0.18181,0.20774,0.18981,0.14391,0.2096,0.027724,0.080756,0.045283,0.030492,0.070553,0.099392,0.12869,0.1111,0.094407,0.082494,0.080527,0.06979,0.11692,0.087776,0.098237,0.12601,0.082594,0.068404,0.093026,0.089929,0.20358,0.20333,0.15854,0.14836,0.18456,0.18328,0.18256,0.03625,0.090371,0.032101,0.12477,0.1109,0.083577,0.11832,0.11388,0.076542,0.061049,0.096715,0.10331,0.091274,0.084572,0.072086,0.…
0.12575,0.16342,0.19514,0.13371,0.20754,0.026445,0.091549,0.058284,0.035215,0.087361,0.12155,0.17028,0.1246,0.081719,0.062151,0.088148,0.054587,0.12992,0.083365,0.092022,0.11767,0.090044,0.050793,0.073789,0.093111,0.1264,0.16146,0.17533,0.15098,0.19252,0.2115,0.17566,0.032979,0.10849,0.034134,0.16455,0.13437,0.093764,0.10757,0.086987,0.056259,0.064791,0.10131,0.098806,0.064334,0.073381,0.048873,0…
0.11352,0.14546,0.17301,0.1432,0.20124,0.033775,0.091708,0.059106,0.026992,0.065827,0.092063,0.15729,0.10663,0.068406,0.085286,0.075831,0.10676,0.13991,0.090724,0.13506,0.15585,0.12174,0.09702,0.12546,0.13627,0.11264,0.14704,0.15142,0.14401,0.17094,0.15959,0.17506,0.042098,0.097939,0.028224,0.11679,0.1233,0.070921,0.08658,0.11951,0.1086,0.066269,0.11448,0.10783,0.12237,0.082513,0.087592,0.13677,0…
0.15818,0.20046,0.17315,0.14046,0.20726,0.02656,0.078153,0.04091,0.026728,0.054761,0.080516,0.096252,0.091615,0.091181,0.088265,0.083531,0.078641,0.10625,0.099649,0.12043,0.14591,0.10765,0.078252,0.11548,0.099838,0.21365,0.30714,0.13964,0.13708,0.16673,0.1596,0.16669,0.03557,0.081467,0.031527,0.099444,0.091145,0.067924,0.10688,0.118,0.085595,0.065461,0.094005,0.11587,0.11646,0.092197,0.084049,0.1…
0.13436,0.17341,0.20559,0.12983,0.21431,0.022217,0.077161,0.055364,0.038811,0.080836,0.10908,0.1679,0.13437,0.086091,0.060956,0.077181,0.051744,0.12017,0.094825,0.087652,0.10798,0.10069,0.049626,0.077618,0.091858,0.13722,0.17975,0.19098,0.15489,0.19976,0.2093,0.17068,0.027853,0.087221,0.037491,0.15421,0.14133,0.10539,0.11072,0.08573,0.050851,0.052396,0.097041,0.11492,0.062318,0.070954,0.050797,0.…
0.16555,0.20483,0.21691,0.1503,0.24288,0.028519,0.094047,0.043012,0.025776,0.078288,0.10127,0.11672,0.10646,0.07553,0.073019,0.082641,0.084513,0.10876,0.058353,0.077967,0.12902,0.046459,0.074855,0.063398,0.091002,0.17096,0.18265,0.17743,0.17656,0.22113,0.21658,0.23276,0.041427,0.11811,0.026897,0.13784,0.096795,0.077506,0.10061,0.10677,0.094449,0.063899,0.083088,0.065177,0.07602,0.091859,0.070148,…
0.18377,0.2458,0.22914,0.16716,0.2787,0.023058,0.079801,0.03878,0.028383,0.067493,0.092215,0.10878,0.11105,0.095943,0.093248,0.087842,0.091954,0.10735,0.089629,0.10442,0.15227,0.089021,0.086403,0.097105,0.099073,0.1881,0.23899,0.18192,0.18248,0.21926,0.22234,0.22399,0.036596,0.090103,0.03118,0.1195,0.097893,0.085363,0.11605,0.12457,0.10114,0.064466,0.084963,0.10549,0.10038,0.10238,0.092639,0.1131…
0.14848,0.21374,0.21528,0.14831,0.2514,0.03073,0.090798,0.045405,0.026041,0.072925,0.089671,0.1258,0.10821,0.070534,0.081279,0.076778,0.10543,0.11284,0.066659,0.097062,0.14905,0.065233,0.087932,0.082373,0.1111,0.15773,0.18683,0.17662,0.17722,0.21071,0.20533,0.21233,0.039995,0.10319,0.025936,0.1187,0.099554,0.074739,0.0904,0.10923,0.11024,0.062278,0.083421,0.07185,0.090511,0.092308,0.078828,0.0731…
0.16545,0.19144,0.19693,0.15824,0.21827,0.030363,0.098142,0.043999,0.022059,0.074112,0.0995,0.093441,0.095701,0.07746,0.066581,0.086808,0.076522,0.090669,0.05376,0.061375,0.11533,0.038656,0.071741,0.075226,0.071778,0.16878,0.17691,0.15862,0.1615,0.19939,0.1974,0.22955,0.042475,0.12097,0.023372,0.13085,0.081627,0.068759,0.10249,0.10791,0.09038,0.070194,0.071166,0.060944,0.065365,0.084348,0.067375,…
0.17273,0.24607,0.26242,0.18855,0.32128,0.028786,0.089028,0.03146,0.019694,0.068227,0.08554,0.083422,0.10132,0.075565,0.10874,0.089604,0.14595,0.099228,0.05627,0.098558,0.17814,0.052708,0.12619,0.095098,0.11749,0.18243,0.21338,0.19593,0.22392,0.25688,0.25414,0.29137,0.048043,0.10799,0.023355,0.11913,0.078622,0.074328,0.096163,0.1505,0.15877,0.0738,0.078741,0.061389,0.11222,0.11763,0.11797,0.07737…
0.15519,0.23894,0.24724,0.16447,0.29318,0.027738,0.087563,0.036445,0.022037,0.071013,0.083952,0.098307,0.10302,0.067617,0.086086,0.080432,0.10987,0.096539,0.051433,0.079436,0.15308,0.039072,0.089985,0.070223,0.10255,0.16781,0.20061,0.19064,0.20773,0.23949,0.24168,0.2551,0.039762,0.103,0.022174,0.11827,0.08271,0.073858,0.086912,0.11886,0.11567,0.062374,0.067876,0.051364,0.081951,0.10256,0.079598,0…
0.11787,0.15836,0.16141,0.11851,0.17256,0.026302,0.078069,0.04496,0.027636,0.068097,0.091012,0.13182,0.10002,0.063678,0.055836,0.067354,0.050623,0.10762,0.060205,0.068745,0.096253,0.056503,0.042604,0.051634,0.073849,0.12386,0.14285,0.14088,0.13239,0.15796,0.17155,0.16207,0.031573,0.092391,0.026495,0.1176,0.099718,0.070847,0.084661,0.08012,0.052831,0.051687,0.079008,0.069888,0.052533,0.062169,0.03…
0.09885,0.11714,0.19876,0.13734,0.18811,0.025774,0.079527,0.048814,0.02908,0.064304,0.087915,0.11381,0.10691,0.073938,0.078351,0.080824,0.065644,0.093716,0.093041,0.098693,0.12518,0.080781,0.058093,0.10523,0.086953,0.098432,0.13044,0.19542,0.16942,0.24111,0.1967,0.18169,0.036852,0.08797,0.031891,0.1225,0.10833,0.088309,0.094359,0.11415,0.067928,0.063015,0.090954,0.10567,0.096901,0.078601,0.056111…
0.1037,0.12236,0.17887,0.14206,0.15747,0.026067,0.069832,0.061963,0.042811,0.071658,0.1011,0.20773,0.14209,0.088116,0.07506,0.076661,0.026846,0.14517,0.1103,0.10029,0.097079,0.11749,0.031585,0.10403,0.092059,0.099694,0.1464,0.19399,0.14034,0.17795,0.18289,0.14765,0.027328,0.078018,0.042395,0.14403,0.17898,0.11313,0.11006,0.11993,0.023998,0.053884,0.13183,0.14009,0.080647,0.057906,0.036351,0.13026…
0.14339,0.1785,0.26457,0.21516,0.29286,0.040553,0.11573,0.062384,0.034234,0.073474,0.10537,0.13263,0.11802,0.09886,0.13522,0.11882,0.12595,0.15683,0.13215,0.18194,0.22242,0.13744,0.11578,0.17631,0.15386,0.13779,0.19169,0.21782,0.22187,0.27847,0.25237,0.26554,0.053426,0.12245,0.039666,0.13523,0.12237,0.08977,0.11774,0.19176,0.13076,0.094685,0.14554,0.14634,0.17704,0.12497,0.10826,0.15177,0.1716,0.…
0.12388,0.15107,0.23261,0.1734,0.22566,0.034328,0.098562,0.057557,0.031909,0.066016,0.097708,0.11431,0.10742,0.088813,0.10519,0.10138,0.09362,0.11797,0.12077,0.14238,0.16772,0.11695,0.086307,0.15235,0.11954,0.12036,0.16559,0.20643,0.19237,0.25489,0.22683,0.22545,0.047077,0.10798,0.037669,0.12912,0.10777,0.087019,0.11039,0.1538,0.097648,0.081529,0.11538,0.13547,0.14085,0.097676,0.082001,0.1245,0.1…
0.12054,0.14988,0.23661,0.17704,0.22673,0.026483,0.087126,0.04984,0.030192,0.071614,0.095011,0.12664,0.11915,0.073847,0.089281,0.086029,0.063367,0.11716,0.082811,0.087678,0.12579,0.069359,0.056376,0.093134,0.092866,0.117,0.1482,0.21374,0.19535,0.24708,0.23347,0.24471,0.037378,0.10422,0.033656,0.14249,0.12396,0.096551,0.095804,0.14294,0.065703,0.064216,0.10816,0.096792,0.085835,0.084202,0.053431,0…
0.13412,0.17164,0.2582,0.18788,0.28026,0.034153,0.0989,0.054896,0.034494,0.070006,0.098805,0.12474,0.11547,0.091855,0.11432,0.10422,0.099776,0.14302,0.119,0.14669,0.18006,0.1179,0.088734,0.13818,0.13227,0.13116,0.18127,0.20429,0.20856,0.26227,0.25812,0.24337,0.043611,0.10538,0.037854,0.12299,0.11041,0.087585,0.10965,0.15623,0.1004,0.077815,0.12492,0.13109,0.13412,0.10916,0.087653,0.12912,0.12675,…
0.088395,0.13286,0.28933,0.17907,0.33973,0.022672,0.082802,0.030026,0.015541,0.057933,0.066115,0.059174,0.081259,0.0476,0.094637,0.085227,0.10861,0.083655,0.045506,0.076265,0.15747,0.026382,0.082345,0.068318,0.10457,0.096611,0.11919,0.19667,0.27443,0.27945,0.32975,0.31858,0.037535,0.10023,0.018617,0.10106,0.061481,0.06393,0.060428,0.1393,0.10999,0.062147,0.069121,0.040922,0.085082,0.10344,0.06909…
0.094733,0.12808,0.25157,0.14871,0.24252,0.020416,0.075571,0.045528,0.029272,0.065038,0.083031,0.10527,0.10309,0.068562,0.073787,0.083516,0.054159,0.099888,0.075077,0.071732,0.10746,0.066117,0.045358,0.074977,0.088396,0.09555,0.1361,0.18918,0.21486,0.22855,0.29708,0.22562,0.029397,0.088381,0.028926,0.11873,0.097797,0.083748,0.084629,0.11155,0.052683,0.056821,0.086184,0.085567,0.060827,0.074655,0.…
0.086717,0.12147,0.23353,0.14925,0.22794,0.017804,0.077099,0.042222,0.027393,0.068847,0.089127,0.10081,0.097257,0.064372,0.059532,0.087622,0.033984,0.090843,0.050764,0.042779,0.08727,0.037351,0.02625,0.044784,0.06277,0.088512,0.12313,0.17278,0.19899,0.21254,0.29494,0.23226,0.027551,0.096707,0.027217,0.12673,0.089221,0.078766,0.08095,0.098343,0.032461,0.056568,0.07383,0.05801,0.02791,0.065638,0.02…
0.087548,0.11417,0.16212,0.10622,0.15601,0.016344,0.055531,0.051925,0.038917,0.061012,0.091277,0.14213,0.11056,0.083021,0.0468,0.074987,0.01714,0.10645,0.095227,0.072594,0.067425,0.10154,0.020464,0.076087,0.07092,0.084582,0.14022,0.14436,0.11412,0.14982,0.19846,0.11624,0.018834,0.060554,0.036023,0.11604,0.1195,0.090154,0.10089,0.068707,0.011292,0.044376,0.089266,0.11685,0.041144,0.045585,0.027855…
0.10683,0.14175,0.2245,0.1524,0.26942,0.024094,0.080094,0.028861,0.016586,0.052494,0.067909,0.067763,0.079669,0.059158,0.096311,0.086092,0.10153,0.099126,0.062989,0.10761,0.16395,0.052413,0.084904,0.093382,0.12059,0.1056,0.13171,0.16139,0.18928,0.22083,0.21493,0.2316,0.038849,0.0938,0.020304,0.094107,0.06857,0.060061,0.070031,0.12474,0.10782,0.06702,0.084658,0.06336,0.11263,0.10816,0.078231,0.067…
0.10827,0.13943,0.16576,0.10776,0.1581,0.022198,0.064414,0.059967,0.043501,0.067301,0.10291,0.16079,0.12653,0.098251,0.052736,0.0827,0.030364,0.1153,0.11701,0.091807,0.081868,0.12751,0.034922,0.10519,0.085528,0.10467,0.17084,0.16062,0.1122,0.15913,0.1819,0.10316,0.023463,0.065074,0.040754,0.12724,0.13574,0.10183,0.11899,0.073553,0.026678,0.054206,0.098476,0.14382,0.0608,0.054659,0.043626,0.14031,…
0.11683,0.15501,0.19801,0.12654,0.20092,0.024636,0.072975,0.054507,0.036888,0.066688,0.096276,0.1327,0.11472,0.089414,0.063197,0.085401,0.051957,0.10643,0.098876,0.084085,0.09993,0.10385,0.050245,0.10016,0.091577,0.11567,0.17092,0.17047,0.14793,0.19287,0.20937,0.1564,0.028106,0.079075,0.036617,0.12452,0.11286,0.090885,0.10853,0.087638,0.050982,0.059338,0.088357,0.11731,0.06387,0.069341,0.053361,0…
0.098707,0.13706,0.20065,0.11989,0.22254,0.020188,0.070052,0.043618,0.030351,0.061322,0.08284,0.1068,0.09848,0.073369,0.061491,0.0816,0.060057,0.09654,0.079399,0.080838,0.10988,0.082565,0.054479,0.085507,0.090278,0.097844,0.14358,0.162,0.15279,0.20006,0.21165,0.16687,0.024459,0.073214,0.029053,0.11094,0.091671,0.077412,0.088356,0.081402,0.059044,0.051873,0.076475,0.089934,0.064084,0.076023,0.0542…
0.11038,0.14082,0.18082,0.11385,0.18666,0.020972,0.069847,0.050702,0.034753,0.059823,0.089458,0.12272,0.1081,0.084631,0.057834,0.082391,0.041405,0.10454,0.10006,0.086171,0.098607,0.10138,0.041358,0.096316,0.087931,0.1105,0.16663,0.15572,0.12838,0.17556,0.17875,0.12412,0.02574,0.070804,0.034417,0.11091,0.10134,0.085686,0.10264,0.072633,0.042067,0.05427,0.084423,0.11653,0.064161,0.067342,0.048017,0…
0.10864,0.14446,0.20792,0.12267,0.22259,0.024009,0.073777,0.049036,0.03118,0.059561,0.085327,0.10731,0.10211,0.079701,0.066036,0.084951,0.069078,0.097428,0.093463,0.091039,0.11644,0.099277,0.064747,0.10494,0.099677,0.10744,0.15956,0.17018,0.15761,0.20878,0.206,0.15937,0.028165,0.07719,0.030649,0.10936,0.093112,0.080225,0.095742,0.087278,0.069273,0.058422,0.08127,0.10689,0.077377,0.081086,0.065764…
0.070015,0.094312,0.16483,0.11087,0.20016,0.013009,0.051664,0.024597,0.018927,0.040607,0.056871,0.05797,0.067208,0.051248,0.056225,0.065143,0.043322,0.067075,0.050315,0.057419,0.092428,0.041494,0.037168,0.049875,0.062492,0.071245,0.099846,0.12099,0.13626,0.16272,0.17907,0.1657,0.021646,0.060346,0.019521,0.076913,0.054675,0.055898,0.063192,0.077645,0.044109,0.040967,0.056668,0.057285,0.051821,0.06…
0.10486,0.14103,0.21595,0.11474,0.2482,0.018406,0.071853,0.038236,0.023348,0.059824,0.077105,0.080309,0.089836,0.069754,0.057327,0.085113,0.076098,0.076937,0.069356,0.076434,0.12038,0.072935,0.071032,0.091344,0.093716,0.10415,0.16146,0.16618,0.1599,0.22292,0.20841,0.17411,0.027062,0.078189,0.024,0.10526,0.074918,0.071065,0.086076,0.073188,0.080998,0.056855,0.061537,0.076755,0.070685,0.088327,0.07…
0.13645,0.15943,0.21508,0.16567,0.20694,0.034633,0.12387,0.070998,0.035006,0.10024,0.14082,0.14197,0.12894,0.090634,0.063963,0.11576,0.056489,0.11636,0.084775,0.071133,0.11038,0.083503,0.061997,0.11209,0.079382,0.13234,0.16208,0.18722,0.16682,0.21003,0.22364,0.21513,0.042795,0.14931,0.036526,0.19679,0.13612,0.10095,0.12041,0.10951,0.065626,0.091877,0.10737,0.10391,0.062016,0.080953,0.056464,0.093…
0.20578,0.16963,0.13639,0.14344,0.15005,0.034309,0.097602,0.052155,0.020356,0.05671,0.10202,0.015545,0.072308,0.13892,0.063302,0.11968,0.073244,0.023254,0.13873,0.11511,0.124,0.16142,0.11066,0.23674,0.060376,0.17913,0.24239,0.11615,0.09569,0.15198,0.12158,0.18277,0.048727,0.11363,0.030036,0.11946,0.069329,0.062103,0.16632,0.12942,0.10697,0.10177,0.065248,0.18233,0.16385,0.093318,0.13176,0.21948,0…
0.08459,0.11475,0.16332,0.11487,0.16931,0.017701,0.065142,0.049017,0.032482,0.062369,0.091792,0.12228,0.096383,0.074605,0.047018,0.081866,0.025581,0.094972,0.073488,0.065094,0.081834,0.077981,0.026762,0.069024,0.064985,0.08056,0.12714,0.13763,0.11997,0.15157,0.20004,0.13797,0.019927,0.071762,0.030748,0.11884,0.1005,0.077055,0.091728,0.070318,0.023617,0.052484,0.07554,0.087081,0.038017,0.052427,0.…
0.086227,0.12064,0.18555,0.11993,0.19327,0.018371,0.070364,0.04515,0.029195,0.065687,0.091295,0.10642,0.09365,0.069332,0.046421,0.084539,0.036065,0.086595,0.058078,0.049428,0.080654,0.057391,0.032711,0.058621,0.062928,0.085256,0.12597,0.14846,0.14168,0.18002,0.22275,0.17202,0.022326,0.080263,0.026981,0.12269,0.090019,0.074756,0.086023,0.071907,0.034771,0.054148,0.06675,0.066211,0.029198,0.058895,…
0.091545,0.11742,0.17485,0.15784,0.22141,0.018426,0.071599,0.025384,0.0086618,0.050496,0.07013,0.016659,0.050465,0.052669,0.050069,0.090089,0.045831,0.028909,0.0083728,0.016235,0.10061,-0.019978,0.038594,0.040534,0.028469,0.092242,0.1049,0.12067,0.15434,0.16991,0.2042,0.25145,0.029006,0.091503,0.01064,0.099774,0.026635,0.041957,0.069051,0.098435,0.057151,0.065641,0.019679,0.0050389,0.028483,0.071…
0.077333,0.1028,0.17874,0.12078,0.22496,0.011433,0.057491,0.016504,0.011643,0.044622,0.059302,0.029238,0.057628,0.046635,0.050121,0.072435,0.04535,0.044343,0.021428,0.031314,0.095539,-0.00188,0.03841,0.028489,0.04515,0.079001,0.095553,0.12424,0.15174,0.17635,0.19963,0.21416,0.020943,0.073497,0.013649,0.086929,0.038954,0.049123,0.059378,0.078306,0.05116,0.044341,0.037613,0.022099,0.038624,0.073167…
0.067999,0.095176,0.19362,0.20948,0.20038,0.025557,0.10357,0.036356,0.0033131,0.057194,0.08011,-0.014005,0.037785,0.038262,0.059494,0.11185,0.045034,0.019924,-0.01739,-0.022873,0.082627,-0.059196,0.033851,0.050474,0.011097,0.073395,0.073662,0.1286,0.20103,0.19233,0.26061,0.34357,0.04796,0.15023,0.0096876,0.12066,0.011226,0.031721,0.059224,0.14848,0.060444,0.099384,0.026557,-0.025034,0.0084861,0.0…
0.12002,0.14357,0.20598,0.1644,0.20906,0.020985,0.074208,0.042003,0.028151,0.067705,0.086889,0.1387,0.12214,0.065039,0.081583,0.072105,0.052338,0.12964,0.06275,0.072479,0.10892,0.058738,0.049121,0.065047,0.087272,0.10912,0.13471,0.18436,0.168,0.20187,0.19817,0.21924,0.031133,0.093105,0.030256,0.13714,0.13889,0.095716,0.084935,0.13085,0.05426,0.05025,0.11844,0.084329,0.068636,0.078319,0.049264,0.0…
0.1295,0.15674,0.23567,0.2071,0.27739,0.026772,0.078156,0.026081,0.016015,0.062699,0.07538,0.11396,0.11421,0.059415,0.13492,0.08357,0.10961,0.17283,0.040005,0.12387,0.18416,0.041743,0.10041,0.081959,0.14227,0.11984,0.13546,0.18652,0.20785,0.23835,0.20998,0.30703,0.047235,0.11094,0.025201,0.12619,0.14371,0.086985,0.075391,0.20921,0.1179,0.061004,0.16909,0.058521,0.14528,0.12484,0.097304,0.10541,0.…
0.096071,0.14596,0.34714,0.22175,0.39372,0.024868,0.10302,0.01542,0.0037785,0.062646,0.063223,0.010367,0.071576,0.02998,0.11007,0.093876,0.13496,0.080814,0.0016514,0.05688,0.18051,-0.036058,0.10089,0.045791,0.1079,0.10239,0.10548,0.22908,0.32074,0.3648,0.363,0.44182,0.04896,0.1363,0.010589,0.11648,0.036635,0.056716,0.04435,0.17344,0.14251,0.06909,0.069154,-0.016783,0.087246,0.13328,0.078592,-0.03…
0.080973,0.13128,0.33506,0.18597,0.3658,0.020439,0.099794,0.014281,0.0027539,0.061265,0.059373,-0.00058203,0.057963,0.026928,0.088714,0.091898,0.13181,0.051936,-0.0039385,0.039624,0.15235,-0.032163,0.10033,0.040578,0.090196,0.08799,0.095789,0.20878,0.30675,0.34225,0.37239,0.40139,0.043802,0.1336,0.0083194,0.10476,0.017209,0.045947,0.038207,0.13762,0.14118,0.067542,0.043303,-0.023066,0.064637,0.11…
0.061715,0.10619,0.28205,0.20628,0.36657,0.018094,0.076838,0.0048751,-0.0019938,0.044205,0.041083,0.0061367,0.049289,0.014433,0.10799,0.071719,0.11306,0.07315,-0.012023,0.047983,0.17477,-0.050515,0.076154,0.017155,0.088885,0.072956,0.069839,0.17331,0.29484,0.27928,0.33315,0.40755,0.039421,0.1038,0.0043821,0.082006,0.025648,0.038548,0.024749,0.16591,0.11645,0.053306,0.055009,-0.032795,0.070885,0.1…
0.037699,0.081125,0.24992,0.24863,0.28354,0.030654,0.10299,0.0097173,-0.02452,0.039744,0.031386,-0.077968,0.0031248,-0.013205,0.10212,0.097883,0.11255,0.030055,-0.093735,-0.02753,0.14083,-0.15155,0.074176,0.022591,0.057752,0.049389,0.018658,0.13724,0.28427,0.25707,0.29336,0.47906,0.060863,0.15669,-0.011662,0.083928,-0.021999,0.0019367,0.00073738,0.22169,0.12481,0.089718,0.039494,-0.12727,0.04056,…
0.073654,0.11597,0.22876,0.25021,0.34489,0.0191,0.083615,0.0069787,-0.0054342,0.039197,0.04835,-0.01063,0.039107,0.023268,0.11361,0.084683,0.10791,0.0601,-0.014757,0.045424,0.18944,-0.050606,0.075664,0.034021,0.068381,0.081174,0.078997,0.13551,0.23745,0.21575,0.24909,0.40174,0.042265,0.10993,0.0011205,0.075791,0.0064653,0.02521,0.032693,0.18855,0.11815,0.073382,0.04133,-0.031518,0.073903,0.1127,0…
0.13869,0.17458,0.24898,0.17009,0.3104,0.024197,0.090755,0.017659,0.0079953,0.055798,0.067484,0.022274,0.067848,0.058157,0.094215,0.092913,0.11983,0.069056,0.037909,0.084164,0.17531,0.012383,0.10126,0.081805,0.1019,0.15041,0.15626,0.17004,0.21464,0.25513,0.23469,0.29271,0.042876,0.10922,0.013558,0.098424,0.038157,0.051254,0.072602,0.13289,0.13535,0.070255,0.057546,0.031596,0.10791,0.12342,0.09399…
0.076431,0.11954,0.25658,0.18961,0.34435,0.013703,0.069505,0.018839,0.0093042,0.04819,0.055017,0.042249,0.069248,0.036021,0.089575,0.074602,0.087373,0.077969,0.020356,0.055394,0.1525,-0.0070209,0.06094,0.03302,0.086142,0.084982,0.098477,0.16657,0.24016,0.24507,0.28996,0.32288,0.034412,0.090326,0.013121,0.088368,0.043899,0.052947,0.046933,0.13059,0.090487,0.052568,0.053271,0.012637,0.062009,0.1007…
0.056327,0.096984,0.21614,0.2034,0.33807,0.011991,0.053702,-0.015832,-0.014847,0.026182,0.023444,-0.037478,0.020667,0.0036472,0.1099,0.064202,0.11238,0.048961,-0.044282,0.045587,0.19576,-0.084527,0.078854,0.0057418,0.080362,0.064238,0.051084,0.12266,0.22811,0.21051,0.22822,0.37431,0.035145,0.083809,-0.0063454,0.058261,-0.00031688,0.015247,0.010962,0.16919,0.11983,0.049566,0.03613,-0.066891,0.0833…
0.056737,0.057644,0.08739,0.058163,0.079468,0.017325,0.052649,0.029628,0.016339,0.044108,0.057575,0.056715,0.060326,0.040933,0.027066,0.044867,0.021142,0.05116,0.040672,0.031791,0.041717,0.033974,0.025964,0.045799,0.035487,0.053132,0.062115,0.079365,0.065798,0.085111,0.08117,0.08095,0.019718,0.062002,0.018087,0.083706,0.070028,0.048746,0.052352,0.044828,0.024495,0.030446,0.056755,0.049149,0.03189…
0.057143,0.064888,0.039208,0.091536,0.021265,0.05413,0.076546,0.084422,0.0053162,0.033653,0.058822,0.044794,0.019545,0.052157,0.057552,0.08633,0.093824,0.025127,0.068396,0.085326,0.087436,0.10967,0.10023,0.24477,0.091643,0.052898,0.074733,0.041915,0.054707,0.05971,0.040562,0.11083,0.064093,0.090279,0.018013,0.073949,0.071786,0.018719,0.075473,0.14347,0.10585,0.10718,0.06975,0.091071,0.14337,0.041…
0.098453,0.1039,0.11985,0.21585,0.11849,0.041963,0.10763,0.062872,0.011445,0.046186,0.080463,0.034377,0.055547,0.066885,0.086992,0.10218,0.075541,0.069932,0.047794,0.049961,0.095544,0.06162,0.079877,0.16071,0.056339,0.089286,0.10993,0.098311,0.11821,0.12407,0.12169,0.2519,0.058771,0.13321,0.022781,0.099873,0.064822,0.041813,0.084779,0.20174,0.091331,0.10281,0.099405,0.073113,0.086431,0.059912,0.0…
0.07744,0.082306,0.041094,0.12917,0.028654,0.054389,0.05537,0.083463,0.015443,0.027225,0.052464,0.14814,0.059119,0.062226,0.12636,0.068392,0.11615,0.18087,0.076723,0.17517,0.13007,0.1775,0.1223,0.23821,0.17688,0.064804,0.094455,0.050109,0.046021,0.060306,0.024372,0.11095,0.065522,0.068892,0.030596,0.058814,0.15561,0.043682,0.077745,0.24168,0.11605,0.081301,0.21873,0.1261,0.21163,0.054107,0.11728,…
0.094086,0.10655,0.12829,0.20949,0.15197,0.03938,0.080567,0.048325,0.010047,0.040496,0.059762,0.090168,0.073091,0.052869,0.12349,0.082621,0.101,0.15952,0.03378,0.10999,0.14862,0.067442,0.098385,0.13694,0.12911,0.084954,0.10083,0.10133,0.12358,0.13038,0.10807,0.23841,0.056142,0.11013,0.022261,0.087868,0.12263,0.052484,0.068407,0.23577,0.10684,0.077256,0.17867,0.064841,0.1432,0.084709,0.091803,0.13…
0.10845,0.10002,0.036669,0.12814,0.045486,0.045618,0.070399,0.085475,0.01644,0.032989,0.078775,0.060956,0.042489,0.10017,0.073269,0.10188,0.09046,0.038512,0.12142,0.13595,0.12541,0.1993,0.11603,0.29338,0.092671,0.091632,0.14621,0.050799,0.036169,0.051211,0.037665,0.10746,0.054476,0.074053,0.027879,0.079278,0.092124,0.036869,0.12203,0.1674,0.10845,0.11283,0.089682,0.17503,0.18444,0.052975,0.11851,…
0.11418,0.12047,0.16544,0.1786,0.2329,0.021162,0.069056,0.011977,-0.010816,0.035681,0.058199,-0.067196,0.0152,0.063849,0.077896,0.10628,0.088871,-0.027076,0.011961,0.048699,0.162,-0.01841,0.085905,0.11517,0.040181,0.10645,0.1228,0.10336,0.16005,0.17258,0.17664,0.30363,0.039311,0.094739,-0.0010428,0.080907,-0.011946,0.017868,0.082111,0.15453,0.11294,0.091752,-0.0018593,0.0069662,0.1128,0.10284,0.0…
0.21778,0.17888,0.1342,0.095716,0.12274,0.03115,0.10207,0.075869,0.062465,0.083142,0.13676,0.18387,0.16408,0.16003,0.0623,0.10328,0.036356,0.14975,0.23453,0.18971,0.104,0.29817,0.084754,0.21566,0.10603,0.18475,0.26649,0.14735,0.068891,0.1385,0.10367,0.081379,0.035776,0.11298,0.064605,0.16375,0.21059,0.13399,0.18708,0.087579,0.055381,0.072799,0.18546,0.32305,0.17695,0.084458,0.12418,0.39456,0.3063…
0.14395,0.12172,0.10341,0.086258,0.088636,0.026293,0.05714,0.07003,0.071497,0.075863,0.11599,0.3329,0.2109,0.12766,0.083402,0.06057,0.021112,0.23425,0.21383,0.20814,0.092427,0.27874,0.054578,0.14793,0.13253,0.12157,0.19095,0.15644,0.05438,0.1019,0.078722,0.026508,0.026079,0.063801,0.070567,0.15329,0.30898,0.16456,0.15057,0.10572,0.021909,0.039367,0.24358,0.30923,0.16839,0.059055,0.089722,0.3685,0…
0.087864,0.11181,0.16613,0.17456,0.18363,0.02552,0.054686,0.040239,0.02594,0.055786,0.066821,0.21177,0.13156,0.04972,0.12053,0.054895,0.069117,0.21842,0.045599,0.11781,0.13184,0.07118,0.063157,0.063211,0.13429,0.082932,0.10123,0.15553,0.14131,0.16062,0.14632,0.18869,0.034963,0.077879,0.031428,0.11115,0.19391,0.095046,0.064298,0.18448,0.065543,0.039064,0.19479,0.072846,0.10862,0.079941,0.063429,0.…
0.092734,0.11562,0.16498,0.16881,0.19549,0.021793,0.059191,0.050391,0.036173,0.065679,0.080508,0.25294,0.14762,0.060735,0.098739,0.061944,0.039774,0.228,0.064323,0.1094,0.12627,0.090163,0.038127,0.05917,0.12925,0.082864,0.11269,0.16251,0.135,0.14378,0.15586,0.15544,0.023282,0.069416,0.037315,0.1288,0.21456,0.1073,0.073968,0.14384,0.030431,0.036865,0.18318,0.092089,0.075809,0.069765,0.03973,0.1232…
0.12903,0.098342,0.011823,0.058104,0.015663,0.035906,0.048559,0.074851,0.038473,0.033054,0.081424,0.12314,0.078589,0.1255,0.070644,0.079868,0.056241,0.085292,0.20676,0.21816,0.12292,0.29851,0.096205,0.2818,0.11368,0.103,0.17975,0.047207,-0.0045873,0.026102,0.00086204,0.011691,0.03703,0.047314,0.04657,0.075712,0.14802,0.067427,0.1448,0.12208,0.068392,0.080239,0.143,0.29007,0.23776,0.053565,0.12351…
0.059352,0.082463,0.098718,0.16851,0.18964,0.02533,0.030065,0.026318,0.012345,0.025042,0.034497,0.16783,0.0718,0.032121,0.16235,0.05215,0.092128,0.26468,0.038339,0.20852,0.24128,0.083408,0.078356,0.088029,0.19564,0.055285,0.068712,0.072969,0.10831,0.089353,0.081088,0.15693,0.036084,0.046778,0.021435,0.053886,0.15271,0.047221,0.037877,0.22342,0.082108,0.041322,0.22526,0.052776,0.1896,0.10427,0.073…
0.14611,0.18581,0.20086,0.16424,0.22271,0.034506,0.10402,0.063989,0.031867,0.073193,0.10452,0.13152,0.11069,0.093984,0.083739,0.099251,0.092446,0.12432,0.10391,0.11704,0.14747,0.12243,0.090934,0.14033,0.11507,0.14151,0.19485,0.16428,0.15273,0.18639,0.18399,0.18957,0.039807,0.10824,0.03318,0.1246,0.11263,0.078387,0.11048,0.12275,0.098041,0.079182,0.10539,0.1211,0.10731,0.089346,0.085132,0.13206,0.…
0.16037,0.23803,0.20188,0.15328,0.24108,0.02258,0.074404,0.040583,0.026263,0.062741,0.085087,0.10831,0.098747,0.0829,0.083161,0.08015,0.075551,0.10629,0.07512,0.091026,0.13729,0.073385,0.069222,0.084675,0.091214,0.15907,0.2032,0.15789,0.15705,0.18591,0.193,0.19249,0.031922,0.081052,0.026749,0.10567,0.090874,0.072326,0.09829,0.11308,0.079897,0.058169,0.081603,0.083916,0.082547,0.088049,0.06888,0.0…
0.15725,0.22454,0.20884,0.16506,0.25742,0.031111,0.091958,0.044751,0.023638,0.064171,0.084722,0.093649,0.091382,0.082374,0.090469,0.09143,0.10582,0.10438,0.079143,0.10799,0.16383,0.083717,0.09644,0.1149,0.10802,0.15806,0.20628,0.16087,0.1673,0.19789,0.1934,0.20931,0.037233,0.09628,0.023792,0.10434,0.080986,0.064274,0.095613,0.12568,0.11274,0.072365,0.083135,0.086322,0.10635,0.099929,0.089282,0.09…
0.063994,0.066737,0.11256,0.11389,0.13523,0.037589,0.099499,0.053788,0.011273,0.036338,0.054769,0.066953,0.044489,0.042413,0.077003,0.073855,0.13772,0.098658,0.083744,0.14829,0.16238,0.13629,0.13168,0.17805,0.1359,0.052422,0.083897,0.080801,0.097327,0.11024,0.077507,0.12861,0.044692,0.09596,0.015837,0.053612,0.058119,0.018314,0.046629,0.10857,0.14538,0.076289,0.093027,0.095506,0.15499,0.077413,0.…
0.1398,0.16912,0.17841,0.18454,0.22223,0.049905,0.13539,0.074901,0.02771,0.06116,0.092606,0.097445,0.079049,0.088052,0.10777,0.11841,0.14501,0.14024,0.12853,0.18783,0.21911,0.17904,0.14562,0.2274,0.16136,0.12499,0.18791,0.13301,0.14157,0.16765,0.14239,0.18886,0.051063,0.12804,0.029839,0.097848,0.090216,0.047264,0.095392,0.15555,0.15289,0.1028,0.12815,0.1429,0.18315,0.11258,0.12978,0.19327,0.23576…
0.17046,0.30827,0.17768,0.14883,0.21833,0.028448,0.084632,0.046686,0.031437,0.057755,0.088585,0.10887,0.097942,0.10095,0.093041,0.090436,0.081861,0.11968,0.11993,0.14114,0.16002,0.13614,0.084727,0.1326,0.10914,0.15689,0.22414,0.14084,0.13399,0.16402,0.15815,0.1627,0.034171,0.083601,0.032591,0.098487,0.097185,0.070831,0.11127,0.12117,0.087664,0.067575,0.10509,0.13697,0.12826,0.094541,0.088377,0.15…
0.17349,0.22732,0.21126,0.20835,0.27528,0.047141,0.12971,0.063215,0.028192,0.065439,0.094148,0.097485,0.086815,0.095652,0.12258,0.12,0.1433,0.14515,0.1193,0.18119,0.23384,0.15025,0.13835,0.19861,0.15636,0.16368,0.22753,0.15521,0.17295,0.19929,0.1823,0.23177,0.051029,0.12609,0.030842,0.10393,0.089835,0.056363,0.1053,0.17546,0.15171,0.10055,0.12692,0.12995,0.17834,0.12686,0.12637,0.16441,0.19907,0.…
0.10351,0.13691,0.17091,0.12914,0.19259,0.033426,0.097917,0.054536,0.021169,0.060976,0.08113,0.10715,0.086843,0.061907,0.073448,0.077933,0.11617,0.10273,0.08,0.11702,0.14858,0.10466,0.10669,0.12986,0.12057,0.10184,0.13934,0.13874,0.13655,0.16189,0.1448,0.16518,0.042423,0.10283,0.022649,0.098787,0.089244,0.055385,0.075919,0.10175,0.12444,0.072202,0.087124,0.092467,0.11854,0.083261,0.094051,0.11956…
0.17716,0.25513,0.24003,0.21678,0.33046,0.038016,0.11236,0.044301,0.020945,0.062173,0.083885,0.075941,0.083253,0.08568,0.12575,0.10989,0.14794,0.12656,0.091515,0.15771,0.23766,0.10297,0.13265,0.15176,0.14242,0.17604,0.23067,0.16792,0.20257,0.22632,0.21758,0.27284,0.04763,0.11502,0.024672,0.097703,0.071367,0.054995,0.094691,0.1737,0.15748,0.088947,0.10222,0.094568,0.15933,0.13279,0.12222,0.11843,0…
0.18682,0.25277,0.23207,0.19701,0.29941,0.033086,0.099488,0.045063,0.028264,0.065273,0.092549,0.10423,0.10321,0.099042,0.11594,0.10178,0.11365,0.13095,0.10614,0.14629,0.20075,0.11289,0.10685,0.13381,0.12722,0.18246,0.24127,0.17266,0.18579,0.21647,0.2117,0.23917,0.042749,0.10248,0.031293,0.10977,0.093712,0.072651,0.11112,0.15533,0.12148,0.077861,0.10859,0.11789,0.14005,0.11935,0.10495,0.13261,0.13…
0.098859,0.14072,0.3088,0.19935,0.33109,0.026608,0.090059,0.040258,0.022036,0.069179,0.083925,0.097795,0.10691,0.062627,0.10654,0.090382,0.093662,0.10984,0.062758,0.086358,0.15632,0.045277,0.073291,0.079145,0.1089,0.102,0.13439,0.19505,0.2521,0.25513,0.31259,0.28346,0.034104,0.096244,0.023252,0.10665,0.073803,0.072232,0.072998,0.13383,0.093563,0.0707,0.076836,0.063743,0.082915,0.10071,0.062586,0.…
0.099731,0.12597,0.21865,0.1551,0.21363,0.025048,0.073932,0.057808,0.03738,0.070667,0.09323,0.14647,0.11989,0.085802,0.07948,0.084609,0.036826,0.13441,0.10073,0.093286,0.10727,0.10157,0.035981,0.096866,0.099912,0.096979,0.14687,0.16077,0.16195,0.16852,0.23425,0.15579,0.021821,0.067654,0.034077,0.11056,0.11257,0.085743,0.096807,0.10326,0.03064,0.056977,0.10044,0.11808,0.063891,0.063753,0.038305,0.…
0.10453,0.12916,0.21051,0.13129,0.18048,0.023582,0.071261,0.062193,0.041195,0.074565,0.10404,0.16165,0.13144,0.093393,0.065773,0.084292,0.022345,0.12511,0.1086,0.08449,0.082344,0.10932,0.025075,0.093166,0.088622,0.10017,0.15487,0.16516,0.14407,0.16165,0.22414,0.12894,0.020203,0.066983,0.037544,0.12344,0.12763,0.096475,0.10769,0.086031,0.016986,0.0547,0.099552,0.13176,0.054125,0.054571,0.032138,0.…
0.097627,0.1205,0.18443,0.12389,0.17143,0.022714,0.066598,0.057226,0.036147,0.064327,0.087694,0.13545,0.11063,0.085387,0.069195,0.080019,0.033803,0.12364,0.10555,0.095591,0.092689,0.11323,0.03668,0.10318,0.096638,0.092805,0.14503,0.14459,0.13227,0.14543,0.19716,0.11542,0.020325,0.060477,0.033474,0.1031,0.11002,0.082138,0.096147,0.089991,0.030217,0.053709,0.099063,0.12601,0.066718,0.056777,0.04225…
0.092963,0.12218,0.20311,0.12785,0.19228,0.019481,0.06851,0.052632,0.03826,0.071468,0.10074,0.14038,0.11595,0.084842,0.056038,0.085938,0.02213,0.10962,0.086655,0.068551,0.078384,0.087015,0.024248,0.073264,0.073637,0.088817,0.14006,0.15583,0.13603,0.17034,0.22489,0.14971,0.020872,0.07127,0.03407,0.12187,0.11052,0.088079,0.099021,0.076908,0.019557,0.051755,0.086231,0.1052,0.040328,0.055847,0.028354…
0.10104,0.13347,0.22249,0.18722,0.25808,0.023489,0.079309,0.055852,0.034129,0.069896,0.091704,0.15245,0.11798,0.079076,0.086493,0.088356,0.042142,0.14974,0.08777,0.094167,0.13149,0.088145,0.037952,0.088012,0.10683,0.1004,0.14667,0.16476,0.17129,0.17664,0.23479,0.18702,0.024251,0.074421,0.031489,0.11333,0.11295,0.082804,0.090525,0.115,0.037635,0.058212,0.099838,0.10001,0.062647,0.071324,0.037473,0…
0.12102,0.15447,0.22338,0.15889,0.23646,0.028386,0.083277,0.061327,0.038967,0.071075,0.098709,0.14735,0.12167,0.096034,0.090055,0.095843,0.062136,0.145,0.12161,0.1274,0.14239,0.12837,0.060421,0.12741,0.12429,0.11635,0.17603,0.17388,0.16735,0.19037,0.2285,0.16578,0.029547,0.07984,0.03706,0.11764,0.1227,0.090215,0.10978,0.11968,0.06031,0.0675,0.11863,0.14126,0.10094,0.0839,0.063832,0.14336,0.12214,…
0.10311,0.13348,0.20056,0.13946,0.2305,0.023251,0.072148,0.039794,0.029231,0.056117,0.079505,0.10813,0.098567,0.072509,0.083969,0.083511,0.063684,0.11425,0.086831,0.10304,0.13122,0.079281,0.055964,0.091213,0.11654,0.10193,0.14016,0.15409,0.15764,0.18828,0.19997,0.17826,0.029537,0.077438,0.030328,0.099482,0.091621,0.07545,0.08669,0.10692,0.064093,0.058865,0.093159,0.097243,0.088776,0.083868,0.0558…
0.10325,0.14929,0.24211,0.16131,0.284,0.021288,0.075874,0.033376,0.020465,0.061355,0.074569,0.085863,0.091936,0.060048,0.085033,0.076968,0.084264,0.095069,0.056492,0.076437,0.13598,0.036809,0.065626,0.064912,0.095264,0.10924,0.13671,0.16805,0.2017,0.22104,0.25013,0.24299,0.032677,0.085301,0.021544,0.099818,0.068371,0.067096,0.073102,0.11135,0.086656,0.056138,0.066366,0.057959,0.072543,0.090028,0.…
0.11321,0.14903,0.19154,0.12189,0.19256,0.024905,0.070578,0.057873,0.043404,0.06869,0.10295,0.15682,0.128,0.098748,0.068641,0.084947,0.039395,0.12554,0.11957,0.10486,0.10293,0.12135,0.041606,0.10147,0.096914,0.1106,0.17495,0.16312,0.12669,0.16707,0.18838,0.12338,0.023906,0.068778,0.038942,0.11936,0.12596,0.096134,0.11487,0.084607,0.03914,0.057207,0.10268,0.14207,0.074718,0.067191,0.047361,0.13357…
0.10972,0.14306,0.17668,0.11198,0.17301,0.023791,0.066592,0.061811,0.043673,0.071243,0.10618,0.1684,0.13112,0.099911,0.05954,0.08331,0.038014,0.12072,0.11901,0.099329,0.090844,0.1309,0.042649,0.11102,0.092627,0.10386,0.17033,0.15805,0.10924,0.15378,0.17428,0.10361,0.022872,0.06244,0.0408,0.12174,0.13072,0.096992,0.11746,0.0732,0.036894,0.055176,0.096318,0.14413,0.067513,0.058535,0.048558,0.14266,…
0.08645,0.1095,0.14042,0.094521,0.13883,0.018724,0.054502,0.046428,0.036024,0.052055,0.08133,0.12729,0.10066,0.079997,0.054234,0.066216,0.020704,0.10668,0.098555,0.084905,0.075808,0.10152,0.02498,0.079324,0.074648,0.083307,0.1346,0.12234,0.0912,0.12229,0.14046,0.08645,0.018201,0.05191,0.032906,0.091703,0.10245,0.078175,0.092406,0.065998,0.019283,0.04312,0.087594,0.11755,0.057027,0.047879,0.032036…
0.10553,0.13182,0.19001,0.12462,0.21313,0.023677,0.070327,0.037077,0.024666,0.051649,0.072988,0.081798,0.08373,0.067476,0.071467,0.080609,0.072422,0.09112,0.078794,0.092756,0.12414,0.078933,0.066164,0.10158,0.097953,0.10028,0.13802,0.14401,0.14575,0.18567,0.18079,0.16411,0.029029,0.076377,0.025369,0.091375,0.073104,0.065011,0.080528,0.093883,0.074814,0.058594,0.076519,0.087425,0.085915,0.082901,0…
0.082106,0.099534,0.13664,0.10006,0.13885,0.021389,0.056637,0.042206,0.03187,0.046386,0.073483,0.11022,0.090373,0.07141,0.057906,0.069153,0.02558,0.10537,0.091512,0.086167,0.083258,0.093509,0.02785,0.085871,0.082021,0.078251,0.12169,0.11612,0.099708,0.1267,0.14106,0.098366,0.02001,0.05583,0.03079,0.085486,0.09047,0.070906,0.083723,0.075361,0.022942,0.045823,0.087551,0.10723,0.062779,0.050563,0.03…
0.071431,0.1018,0.19357,0.13801,0.24431,0.017461,0.058632,0.029718,0.019416,0.045697,0.061708,0.065139,0.074679,0.051855,0.068552,0.071698,0.05789,0.07701,0.051893,0.064565,0.11258,0.038449,0.045259,0.057063,0.076784,0.073117,0.10206,0.13389,0.16403,0.17916,0.21362,0.20617,0.024023,0.065823,0.01989,0.079128,0.058631,0.056396,0.061222,0.098597,0.058328,0.0478,0.059487,0.055642,0.059952,0.071584,0.…
0.094464,0.11916,0.15818,0.10779,0.15557,0.022598,0.067052,0.0577,0.04168,0.061838,0.096423,0.15323,0.11574,0.090961,0.057081,0.078795,0.025531,0.1219,0.11528,0.099149,0.089127,0.12447,0.031253,0.1031,0.088212,0.088431,0.14919,0.13838,0.099006,0.13434,0.15716,0.092412,0.021326,0.060761,0.039276,0.10886,0.11801,0.08707,0.10537,0.068975,0.021843,0.050951,0.096485,0.13707,0.064096,0.052356,0.037474,…
0.10063,0.12723,0.16424,0.11324,0.17391,0.024325,0.06606,0.052014,0.038504,0.056869,0.088419,0.13828,0.10903,0.088324,0.067401,0.076463,0.034394,0.12492,0.11575,0.11037,0.10807,0.12025,0.036606,0.098271,0.095894,0.095911,0.1539,0.14088,0.11051,0.14834,0.15849,0.10505,0.022153,0.061676,0.036411,0.098868,0.11002,0.082633,0.10144,0.082669,0.032508,0.051146,0.10138,0.13552,0.079806,0.06568,0.043847,0…
0.06971,0.094041,0.15494,0.10782,0.18087,0.016649,0.057492,0.036389,0.026256,0.053341,0.07764,0.089004,0.082382,0.065272,0.050437,0.075983,0.024582,0.076368,0.063266,0.063498,0.089406,0.055755,0.024489,0.058662,0.058327,0.06589,0.10394,0.1168,0.11095,0.13432,0.17,0.13806,0.017614,0.057852,0.025643,0.094194,0.076033,0.063324,0.075978,0.068034,0.024183,0.045693,0.06207,0.072917,0.045789,0.055039,0.…
0.098114,0.12968,0.1941,0.13294,0.2221,0.022537,0.070434,0.0444,0.026654,0.055866,0.075926,0.099931,0.089715,0.069607,0.071848,0.079219,0.062566,0.10614,0.083022,0.092026,0.12246,0.08609,0.057892,0.096591,0.099011,0.095949,0.13929,0.14637,0.14982,0.18076,0.19406,0.16141,0.027479,0.071139,0.027593,0.091951,0.080432,0.066563,0.082367,0.093675,0.062706,0.055036,0.080529,0.092274,0.075721,0.078039,0.…
0.11158,0.14462,0.17752,0.11056,0.18308,0.027512,0.072643,0.054947,0.035977,0.063711,0.093669,0.1269,0.10985,0.08715,0.058257,0.083713,0.050963,0.10417,0.10649,0.094823,0.1034,0.11156,0.051244,0.11071,0.095184,0.10623,0.16235,0.1533,0.12072,0.16783,0.16744,0.11685,0.024243,0.069039,0.033804,0.10938,0.10431,0.083114,0.1032,0.074712,0.05016,0.057697,0.083944,0.12262,0.072552,0.067432,0.053321,0.121…
0.092184,0.11077,0.13523,0.097717,0.13047,0.025248,0.060932,0.054377,0.039746,0.055062,0.088168,0.13814,0.1069,0.085252,0.051876,0.072575,0.013938,0.11524,0.11134,0.091826,0.077175,0.11401,0.02021,0.092734,0.077668,0.087832,0.14031,0.12591,0.089549,0.12146,0.13878,0.076745,0.017222,0.053636,0.036094,0.098188,0.10946,0.082322,0.099149,0.066122,0.0077676,0.045382,0.09431,0.13159,0.057598,0.044712,0…
0.081281,0.10635,0.17342,0.12026,0.20918,0.016741,0.05823,0.034021,0.026311,0.049671,0.071623,0.083924,0.084305,0.065962,0.063065,0.073336,0.036698,0.08449,0.068995,0.073004,0.10177,0.059999,0.035025,0.06379,0.069969,0.079319,0.11549,0.12897,0.13045,0.15859,0.18003,0.1579,0.019342,0.0594,0.025033,0.087074,0.07097,0.06516,0.076728,0.081309,0.03669,0.045013,0.066783,0.077886,0.057593,0.06505,0.0377…
0.099613,0.133,0.19617,0.14366,0.23749,0.027378,0.07424,0.044148,0.028847,0.052079,0.074304,0.10611,0.090085,0.072949,0.090314,0.081693,0.075665,0.12397,0.099792,0.12775,0.15646,0.10385,0.066214,0.10829,0.11774,0.096698,0.14439,0.14723,0.15565,0.18187,0.19031,0.16681,0.028414,0.072564,0.030126,0.086552,0.087159,0.065219,0.083215,0.11594,0.074823,0.060458,0.1,0.11105,0.10904,0.090845,0.065733,0.11…
0.10407,0.13899,0.20857,0.11894,0.22273,0.023331,0.0722,0.049277,0.030493,0.062191,0.085807,0.11071,0.10199,0.077468,0.065175,0.082121,0.070157,0.09725,0.092238,0.092244,0.1167,0.098963,0.06577,0.10566,0.10204,0.099638,0.15159,0.16369,0.14809,0.2011,0.19526,0.15042,0.026583,0.072437,0.030675,0.10422,0.087855,0.075497,0.090893,0.080298,0.071217,0.05804,0.07689,0.10291,0.076269,0.07959,0.065153,0.1…
0.080082,0.096154,0.11595,0.086016,0.10976,0.019153,0.051394,0.046494,0.033148,0.048357,0.075943,0.11813,0.091098,0.073233,0.042777,0.061568,0.0073721,0.099004,0.091972,0.071204,0.060753,0.094698,0.012897,0.075026,0.062354,0.076183,0.12119,0.10563,0.073788,0.10135,0.11701,0.060484,0.014691,0.043714,0.031584,0.083263,0.089742,0.069714,0.085268,0.05172,0.0025648,0.038553,0.076115,0.10727,0.040551,0…
0.11059,0.14955,0.25872,0.24471,0.32325,0.028363,0.10182,0.033128,0.013143,0.063174,0.07925,0.05392,0.083312,0.051963,0.10358,0.095122,0.088204,0.10129,0.024045,0.057316,0.16105,-0.0049856,0.07131,0.056897,0.083054,0.11128,0.12073,0.16756,0.21516,0.23103,0.24849,0.33391,0.037609,0.11282,0.014913,0.10529,0.04929,0.054668,0.062098,0.15511,0.095034,0.066502,0.066978,0.015068,0.059289,0.10078,0.05504…
0.088406,0.12078,0.20509,0.17648,0.26312,0.020004,0.079645,0.021423,0.0075589,0.052131,0.067265,0.013069,0.055503,0.045479,0.070387,0.085966,0.068048,0.044979,0.013956,0.032685,0.12562,-0.018843,0.05586,0.0431,0.048776,0.089562,0.098041,0.12969,0.17297,0.18678,0.21478,0.26902,0.029842,0.09144,0.01002,0.08774,0.023517,0.040187,0.054823,0.10998,0.077461,0.057718,0.030849,0.0038225,0.042273,0.08348,…
0.067804,0.093558,0.22716,0.26192,0.22431,0.036996,0.1492,0.065335,0.0075663,0.076955,0.099049,-0.0038156,0.050384,0.045928,0.06642,0.1413,0.039623,0.051428,-0.00078324,-0.019581,0.099844,-0.048051,0.034379,0.09409,0.026375,0.06105,0.065661,0.12989,0.17851,0.1835,0.2357,0.2945,0.036285,0.14527,0.0066445,0.11761,0.0044901,0.030398,0.051936,0.12514,0.039054,0.093202,0.021945,-0.032251,-0.021641,0.0…
0.090431,0.12063,0.22302,0.25895,0.25875,0.033091,0.12309,0.04902,0.013481,0.068666,0.096495,0.029111,0.068441,0.053241,0.079604,0.11806,0.057184,0.070148,0.012809,0.012552,0.12147,-0.026768,0.046976,0.066726,0.039243,0.087945,0.093641,0.1393,0.18556,0.18847,0.23171,0.31203,0.036295,0.12811,0.013031,0.11274,0.026915,0.042507,0.062498,0.14106,0.061262,0.083655,0.038851,-0.0040373,0.010739,0.073927…
0.11858,0.15529,0.2729,0.18446,0.33004,0.032269,0.10728,0.025656,0.0076158,0.059991,0.071462,0.023485,0.068534,0.05545,0.11165,0.11451,0.14722,0.084142,0.0517,0.11657,0.20895,0.033641,0.12402,0.14954,0.16295,0.11321,0.13547,0.17539,0.22507,0.26757,0.24779,0.2987,0.046999,0.11906,0.014224,0.10241,0.042473,0.049602,0.069463,0.14609,0.15346,0.085072,0.073131,0.038217,0.13431,0.13464,0.10486,0.046705…
0.16372,0.18783,0.26925,0.19653,0.35085,0.035316,0.11273,0.022394,0.0077191,0.059486,0.076551,0.012895,0.067885,0.070427,0.12322,0.11767,0.16902,0.080875,0.066526,0.14411,0.24135,0.054866,0.15145,0.16512,0.14336,0.14559,0.171,0.17498,0.2248,0.27024,0.23263,0.30995,0.049647,0.1233,0.014423,0.1013,0.03814,0.049079,0.084705,0.16174,0.18292,0.090482,0.074139,0.055674,0.16741,0.14978,0.13416,0.078553,…
0.16597,0.22123,0.21367,0.1643,0.24332,0.0311,0.088526,0.050661,0.031136,0.074997,0.10079,0.1365,0.11527,0.089699,0.089626,0.087938,0.085297,0.1243,0.083264,0.099861,0.14278,0.081836,0.077933,0.099749,0.10305,0.17142,0.20842,0.17555,0.16841,0.20265,0.20601,0.20875,0.038205,0.098961,0.031646,0.12923,0.11402,0.084157,0.11128,0.12654,0.090072,0.06797,0.098999,0.096497,0.092107,0.091363,0.075759,0.09…
0.13859,0.1758,0.19046,0.15385,0.21591,0.032801,0.098266,0.058565,0.030793,0.069004,0.096535,0.13119,0.10581,0.086383,0.08391,0.09063,0.092108,0.12606,0.10042,0.1218,0.14941,0.11838,0.088442,0.13141,0.11527,0.13538,0.18498,0.15791,0.14838,0.18047,0.17718,0.18242,0.039585,0.10323,0.031258,0.11801,0.10894,0.074709,0.10371,0.11909,0.096963,0.074082,0.10548,0.11735,0.1092,0.087935,0.084981,0.13092,0.…
0.1564,0.22554,0.2118,0.16047,0.25782,0.028117,0.087381,0.042318,0.023409,0.063116,0.083292,0.096189,0.093612,0.081169,0.08851,0.088454,0.10201,0.10343,0.074501,0.10292,0.15825,0.076123,0.091839,0.10513,0.10601,0.16172,0.20959,0.16365,0.17023,0.20122,0.19876,0.20889,0.037119,0.094636,0.024784,0.10671,0.083726,0.067609,0.096267,0.12186,0.11005,0.069324,0.082465,0.081527,0.10038,0.099422,0.087891,0…
0.15043,0.21279,0.19191,0.14269,0.22717,0.022336,0.071599,0.038887,0.025331,0.05937,0.080477,0.1039,0.095843,0.080002,0.077747,0.076047,0.072444,0.10065,0.072694,0.086019,0.12698,0.071803,0.066489,0.082799,0.087251,0.16876,0.20798,0.15219,0.15022,0.1811,0.18609,0.18083,0.029076,0.077353,0.026247,0.10387,0.08943,0.071565,0.09632,0.10577,0.076084,0.05583,0.07784,0.081987,0.078103,0.083625,0.067854,…
0.065871,0.070542,0.11408,0.11356,0.14198,0.036332,0.098797,0.052796,0.012687,0.036613,0.053281,0.07259,0.045842,0.042404,0.077807,0.073988,0.1387,0.10419,0.086137,0.1539,0.16773,0.13946,0.13152,0.17704,0.14123,0.055405,0.086688,0.085295,0.10149,0.11579,0.08433,0.12891,0.043852,0.095253,0.015718,0.055419,0.060652,0.021164,0.047695,0.10809,0.14485,0.073934,0.095835,0.095756,0.15466,0.078192,0.1122…
0.1637,0.20361,0.1993,0.199,0.25462,0.049353,0.13924,0.07144,0.029008,0.066544,0.096322,0.10566,0.087294,0.096095,0.11924,0.12397,0.15407,0.15171,0.13384,0.20036,0.23926,0.18076,0.15166,0.22907,0.17066,0.15173,0.21885,0.15024,0.16136,0.19198,0.16589,0.21327,0.056831,0.13583,0.032384,0.10748,0.096924,0.055319,0.10619,0.16909,0.1638,0.10751,0.13729,0.14858,0.19494,0.12521,0.14018,0.20047,0.23868,0.…
0.11357,0.14631,0.16955,0.13046,0.19606,0.034818,0.09719,0.057309,0.027127,0.065747,0.087364,0.14693,0.10049,0.065653,0.078557,0.074403,0.11217,0.13307,0.090055,0.13534,0.15536,0.11981,0.10037,0.12138,0.13469,0.11312,0.14635,0.14688,0.14024,0.16786,0.15418,0.16471,0.042858,0.10321,0.026676,0.10817,0.11133,0.065312,0.081916,0.10437,0.11503,0.065718,0.1062,0.10279,0.12084,0.081992,0.088849,0.12996,…
0.18066,0.2551,0.23839,0.21508,0.32596,0.039483,0.11692,0.046159,0.020561,0.062072,0.085239,0.076188,0.082507,0.087493,0.12677,0.11337,0.15406,0.12754,0.096461,0.16525,0.2431,0.1116,0.1399,0.16431,0.1486,0.17953,0.23803,0.16846,0.20259,0.22874,0.2154,0.27112,0.051581,0.12069,0.025786,0.1,0.073141,0.055113,0.097828,0.17651,0.16541,0.093504,0.10723,0.10109,0.16906,0.13605,0.1299,0.13037,0.16022,0.1…
0.18996,0.25873,0.24286,0.2032,0.31279,0.033265,0.10299,0.047015,0.027903,0.068412,0.094469,0.10399,0.10428,0.098219,0.11596,0.10665,0.11805,0.13059,0.10255,0.14221,0.20418,0.1066,0.10926,0.13662,0.12986,0.19002,0.26951,0.18298,0.19896,0.23204,0.22899,0.25314,0.043594,0.10837,0.031426,0.11648,0.094223,0.076153,0.11455,0.15917,0.1254,0.081682,0.10748,0.113,0.13755,0.12332,0.10758,0.12791,0.13144,0…
0.090519,0.11985,0.14911,0.1135,0.18021,0.033026,0.096896,0.053315,0.019586,0.052581,0.06823,0.092286,0.071667,0.055009,0.068286,0.075639,0.12232,0.097457,0.083962,0.1294,0.15673,0.11765,0.11349,0.1443,0.12618,0.085362,0.12677,0.12276,0.12167,0.14546,0.12361,0.13722,0.039172,0.093982,0.018983,0.082828,0.07567,0.044664,0.065253,0.08988,0.12784,0.068029,0.081207,0.090884,0.12298,0.080589,0.099085,0…
0.14638,0.2163,0.21815,0.1547,0.25927,0.030132,0.092672,0.045747,0.023283,0.069448,0.085197,0.10063,0.098573,0.073776,0.08584,0.086049,0.11786,0.09949,0.06874,0.10094,0.16191,0.074534,0.10479,0.11116,0.11401,0.15199,0.19633,0.17323,0.17537,0.20978,0.19832,0.21083,0.041064,0.10086,0.023488,0.1137,0.087852,0.069522,0.090946,0.11612,0.12482,0.070447,0.076382,0.073106,0.10146,0.099668,0.09403,0.08684…
0.14923,0.23218,0.22736,0.16179,0.28044,0.026703,0.085028,0.036785,0.02026,0.064246,0.079317,0.088127,0.092012,0.071933,0.089575,0.083255,0.11345,0.094764,0.059962,0.094296,0.1648,0.058132,0.097302,0.092222,0.10719,0.15764,0.204,0.1731,0.18816,0.21725,0.21661,0.23036,0.040052,0.095773,0.021674,0.10731,0.076502,0.066791,0.087186,0.12245,0.12053,0.067368,0.070693,0.062594,0.096982,0.10372,0.088872,…
0.068683,0.097919,0.20293,0.13725,0.21825,0.013826,0.059636,0.034007,0.024174,0.053464,0.06826,0.082474,0.082646,0.052814,0.058184,0.070453,0.034865,0.080847,0.0455,0.041807,0.080805,0.03287,0.025234,0.03777,0.060772,0.072305,0.10143,0.14743,0.18456,0.18346,0.26695,0.22072,0.024522,0.075542,0.023377,0.10072,0.076119,0.068782,0.066968,0.096195,0.03106,0.04401,0.067683,0.05325,0.031463,0.055782,0.0…
0.11188,0.13767,0.20763,0.14061,0.20124,0.02457,0.075846,0.065883,0.041995,0.071867,0.099161,0.1571,0.12501,0.097207,0.074199,0.092321,0.036761,0.1416,0.12451,0.11088,0.10907,0.13397,0.040085,0.12009,0.11173,0.1082,0.16939,0.17504,0.15943,0.17575,0.23591,0.13758,0.02562,0.072786,0.04063,0.12676,0.137,0.10072,0.11471,0.1054,0.031107,0.060936,0.12026,0.1495,0.077183,0.065119,0.04761,0.14541,0.11289…
0.1025,0.13038,0.20718,0.15177,0.22263,0.022775,0.074128,0.055194,0.035085,0.064857,0.088472,0.13333,0.10959,0.081618,0.074777,0.087227,0.042928,0.13213,0.09909,0.096561,0.11614,0.10243,0.041669,0.099629,0.10459,0.10079,0.15054,0.16496,0.16843,0.17811,0.2348,0.16605,0.025295,0.075877,0.033176,0.11595,0.11718,0.087543,0.096876,0.10998,0.038245,0.057378,0.10739,0.11619,0.070128,0.068461,0.044054,0.…
0.11573,0.15082,0.19495,0.13183,0.19768,0.02387,0.074985,0.061862,0.043143,0.070933,0.10099,0.16323,0.12883,0.098286,0.068404,0.08852,0.035641,0.13608,0.12375,0.1064,0.10664,0.12592,0.036137,0.10587,0.10226,0.11375,0.17768,0.17423,0.14246,0.1799,0.21106,0.13195,0.02507,0.073347,0.041252,0.12763,0.13533,0.10285,0.1182,0.091773,0.030485,0.0579,0.11103,0.14584,0.072136,0.067552,0.044251,0.13397,0.09…
0.11082,0.16357,0.26413,0.17508,0.31718,0.023678,0.082122,0.032919,0.019692,0.062265,0.076336,0.079698,0.093394,0.060006,0.089446,0.084214,0.098756,0.094001,0.053034,0.077026,0.15005,0.030346,0.075752,0.065674,0.10151,0.11995,0.14688,0.18827,0.23614,0.25146,0.28748,0.28877,0.037657,0.10038,0.022476,0.11142,0.074419,0.072459,0.076539,0.12947,0.10223,0.061247,0.073498,0.053672,0.079738,0.10014,0.06…
0.087202,0.11344,0.1789,0.12852,0.2052,0.019547,0.064079,0.041993,0.030711,0.051213,0.07693,0.11015,0.094822,0.071488,0.071769,0.080878,0.044386,0.10967,0.088286,0.093739,0.11131,0.087093,0.040161,0.086233,0.091225,0.085476,0.12837,0.14016,0.13846,0.16793,0.19039,0.15054,0.024141,0.066084,0.029648,0.093992,0.089942,0.074582,0.08457,0.091137,0.042383,0.054928,0.087675,0.10103,0.07133,0.070145,0.04…
0.10482,0.13342,0.16241,0.11298,0.16226,0.022239,0.067938,0.056409,0.040416,0.062254,0.09395,0.14996,0.11664,0.092613,0.058947,0.081234,0.027822,0.1253,0.11726,0.099093,0.092043,0.12064,0.030545,0.099114,0.090891,0.10181,0.16108,0.15075,0.11347,0.15191,0.17262,0.10104,0.021825,0.06401,0.03897,0.11396,0.12179,0.092913,0.11076,0.074626,0.022174,0.050632,0.10129,0.13706,0.063589,0.056243,0.037178,0.…
0.097457,0.12045,0.14758,0.1033,0.13801,0.022853,0.06687,0.059353,0.043313,0.061386,0.097151,0.15816,0.11854,0.093924,0.051696,0.080475,0.01912,0.12557,0.12044,0.098111,0.080883,0.1304,0.025107,0.10499,0.087805,0.093309,0.15549,0.14314,0.099424,0.13588,0.15982,0.084054,0.021205,0.064128,0.040657,0.11738,0.13058,0.09511,0.11308,0.068843,0.012327,0.050593,0.10535,0.14561,0.062355,0.04845,0.034032,0…
0.099839,0.12504,0.15446,0.11361,0.16093,0.024228,0.068365,0.055795,0.039882,0.057259,0.087079,0.14435,0.10943,0.08939,0.064336,0.07981,0.031979,0.1305,0.12111,0.1126,0.10532,0.12836,0.033555,0.10742,0.099541,0.09471,0.15324,0.14047,0.10709,0.14638,0.15531,0.092961,0.021465,0.060743,0.037994,0.10275,0.11591,0.086125,0.10418,0.079623,0.024751,0.050722,0.10499,0.13984,0.075696,0.061599,0.040634,0.1…
0.087102,0.1052,0.13714,0.10126,0.13325,0.018274,0.058141,0.047017,0.033371,0.050035,0.077962,0.12376,0.096,0.075403,0.054917,0.07006,0.018749,0.11256,0.098871,0.086035,0.079059,0.10242,0.022164,0.087682,0.080055,0.083708,0.13032,0.12227,0.098124,0.12883,0.1434,0.088017,0.021804,0.057171,0.033491,0.093219,0.098675,0.077133,0.090687,0.0689,0.015361,0.04609,0.092186,0.11679,0.057679,0.048838,0.0299…
0.067737,0.092226,0.14397,0.10106,0.16189,0.014788,0.055917,0.037152,0.029149,0.04974,0.074081,0.10007,0.082221,0.064251,0.047461,0.07258,0.021636,0.089494,0.072396,0.070243,0.083133,0.072559,0.021991,0.064292,0.064878,0.064883,0.10627,0.11898,0.10773,0.13531,0.16705,0.12049,0.016852,0.057401,0.02683,0.094138,0.085382,0.067698,0.077809,0.062897,0.017426,0.042325,0.071793,0.082883,0.044842,0.05184…
0.096758,0.12751,0.18539,0.12612,0.21299,0.021543,0.06673,0.042103,0.027351,0.051658,0.073355,0.095467,0.086996,0.068735,0.066919,0.076833,0.059451,0.10094,0.079782,0.086406,0.11531,0.082237,0.053397,0.089321,0.092963,0.096783,0.13747,0.14606,0.14913,0.17879,0.19242,0.15968,0.02707,0.070913,0.027843,0.092692,0.082098,0.067288,0.082653,0.092057,0.059901,0.053885,0.080668,0.090102,0.072772,0.07525,…
0.094515,0.12706,0.18752,0.14012,0.23446,0.025506,0.075643,0.044085,0.02729,0.049328,0.068632,0.10087,0.083847,0.068643,0.085811,0.081806,0.076292,0.12233,0.096778,0.12498,0.15595,0.10421,0.067101,0.10993,0.11825,0.092193,0.13743,0.14296,0.15183,0.17892,0.18565,0.15947,0.028133,0.069526,0.027822,0.082621,0.081943,0.062754,0.078566,0.10736,0.07349,0.057649,0.095383,0.10389,0.1031,0.089661,0.064768…
0.083372,0.10038,0.11631,0.082542,0.10633,0.01615,0.051277,0.049043,0.035802,0.048004,0.079205,0.13161,0.097625,0.079094,0.042127,0.065029,0.0045303,0.10501,0.10226,0.0785,0.061366,0.10752,0.010934,0.081852,0.066766,0.081191,0.13295,0.11348,0.075331,0.10813,0.12102,0.053405,0.019044,0.049211,0.036035,0.093393,0.10412,0.08055,0.095289,0.050375,0.0010449,0.041843,0.085248,0.12322,0.046304,0.037589,…
0.08108,0.098753,0.12401,0.09108,0.12196,0.017041,0.051099,0.044353,0.035255,0.047495,0.075605,0.11805,0.09311,0.074873,0.045403,0.064683,0.0063703,0.10057,0.094581,0.072888,0.063729,0.094579,0.010954,0.071639,0.062855,0.078978,0.12658,0.11451,0.088269,0.11473,0.13482,0.079066,0.018494,0.049545,0.033851,0.090735,0.096181,0.07562,0.090172,0.06098,0.0017634,0.039895,0.083299,0.11322,0.045542,0.0399…
0.10029,0.12931,0.15593,0.10531,0.16327,0.023146,0.066861,0.05185,0.03572,0.055721,0.083568,0.12591,0.10094,0.083017,0.056484,0.076446,0.040924,0.10918,0.10752,0.09708,0.099127,0.11538,0.04109,0.10186,0.091688,0.098245,0.15457,0.13842,0.10832,0.14897,0.15192,0.096582,0.02339,0.062631,0.034122,0.099949,0.10206,0.079996,0.097628,0.070219,0.038567,0.052706,0.087828,0.12403,0.069183,0.061826,0.047485…
0.11065,0.15072,0.24818,0.21436,0.30675,0.02346,0.095615,0.023296,0.0090753,0.060852,0.076286,0.02369,0.070166,0.048929,0.087191,0.09244,0.089455,0.063064,0.010865,0.036273,0.14267,-0.025929,0.069404,0.041012,0.062035,0.11597,0.12069,0.16669,0.22859,0.24548,0.26983,0.36748,0.04408,0.12633,0.01345,0.11485,0.03924,0.053727,0.067106,0.15266,0.10179,0.071882,0.05321,0.003714,0.057575,0.10235,0.057306…
0.087639,0.12471,0.24939,0.24096,0.30787,0.022949,0.098808,0.018587,0.0055781,0.056838,0.065637,0.031006,0.068858,0.02828,0.099052,0.08794,0.083676,0.097757,-0.014765,0.028442,0.1485,-0.058467,0.057978,0.015317,0.071502,0.095412,0.085794,0.16748,0.24547,0.24573,0.27476,0.39574,0.046398,0.13849,0.010821,0.11481,0.051401,0.050897,0.043894,0.17649,0.091619,0.068528,0.080593,-0.024345,0.050034,0.1019…
0.098116,0.13359,0.21849,0.13795,0.2563,0.021373,0.075165,0.027571,0.016845,0.051646,0.067673,0.058809,0.074682,0.057743,0.081053,0.084296,0.095317,0.080622,0.055643,0.086559,0.14161,0.048972,0.079332,0.086516,0.10242,0.10021,0.12853,0.15584,0.18199,0.22037,0.2156,0.2182,0.034445,0.086405,0.020136,0.090459,0.057135,0.058,0.067049,0.10566,0.10159,0.062803,0.06646,0.056383,0.090711,0.097375,0.07411…

## Sheet: f1c1
f

## Sheet: f1c2
3,2,3,3,3,3,1,3,4,4,4,4,1,3,4,4,3,4,4,3,4,4,3,3,3,3,3,3,3,3,3,3,3,3,2,2,3,3,2,4,2,3,4,4,4,4,4,4,4,4,4,4,4,4,4,4,4,3,4,3,4,4,4,4,4,4,4,4,3,3,3,3,3,3,2,3,2,2,3,2,2,2,2,2,3,4,3,4,3,4,4,3,3,3,2,2,2,1,1,2,2,2,2,3,3,2,1,2,4,3,4,3,3,1,1,1,1,2,2,1,1,3,3,1,1,1,2,2,2,2,2,2,3,2,2,2,2,2,2,3,3,2,1,2,2,1,1,2,2,2,3,3,3,2,3,3,3,3,2,2,2,2,2,2,2,1,2,2,1,2,2,2,2,1,3,2,1,2,2,2,2,3,2,2,3,3,3,2,3,2,3,1,1,3,2,2,1,1,2,2…

## Sheet: f2a1
NaN,0.24909,0.32272,0.27344,0.40026,0.16112,0.26854,0.14771,0.12369,0.22994,0.10639,0.29117,0.20602,0.30901,0.1661,0.22486,0.25094,0.25014,0.27331,0.32785,0.31343,0.25736,0.35166,0.18421,0.28605,0.24801,0.16916,0.19699,0.31971,0.15849,0.18346,0.31194,0.19141,0.09949,0.19629,0.12785,0.26818,0.21342,0.22966,0.20401,0.29038,0.1834,0.29792,0.27394,0.30109,0.20982,0.3052,0.15202,0.29934,0.26769,0.2426…
0.24909,NaN,0.30845,0.18191,0.2757,0.26808,0.17152,0.23505,0.2406,0.27553,0.20967,0.28628,0.25522,0.32174,0.16042,0.22401,0.20537,0.1832,0.26051,0.30859,0.26627,0.13848,0.21196,0.24885,0.2967,0.13241,0.15136,0.31747,0.1964,0.33178,0.13742,0.32239,0.27971,0.22366,0.29256,0.27606,0.26883,0.22869,0.24717,0.19342,0.14715,0.26803,0.21461,0.30636,0.30118,0.27199,0.076978,0.13606,0.2208,0.19953,0.31683,…
0.32272,0.30845,NaN,0.098364,0.23767,0.30838,0.26554,0.22727,0.29918,0.29041,0.19758,0.1139,0.074023,0.30302,0.07818,0.33257,0.25323,0.19443,0.2807,0.13159,0.16777,0.28155,0.37296,0.082589,0.205,0.25443,0.15005,0.089445,0.023451,0.058341,NaN,0,0.29925,0.19127,0.25686,0.23643,0.22661,0.19106,0.28647,0.18544,0.35457,0.29813,0.22896,0.22428,0.17355,0.26767,0.35279,0.35311,0.19171,0.10698,0.2598,0.13…
0.27344,0.18191,0.098364,NaN,0.22106,0.37583,0.24896,0.40565,0.24666,0.29528,0.29704,0.2852,0.20229,0.28747,0.19263,0.32182,0.15407,0.13495,0.23996,0.2664,0.27073,0.17213,0.23992,0.041088,0.13598,0.17589,0.27724,0.21588,0.14872,0.18878,0.046668,0.058405,0.32396,0.25532,0.27659,0.28876,0.38381,0.24715,0.28685,0.027443,0.20768,0.33549,0.19309,0.24347,0.26123,0.30858,0.23636,0.25139,0.17391,0.19293,…
0.40026,0.2757,0.23767,0.22106,NaN,0.3636,0.32606,0.35675,0.27983,0.17069,0.28844,0.18057,0.16515,0.31481,0.099016,0.29975,0.19364,0.29392,0.3346,0.066104,0.16579,0.35676,0.33639,0.13447,0.24597,0.27869,0.18836,0.23433,0.15852,0.23467,0.13664,0.027181,0.35541,0.36496,0.23606,0.368,0.19435,0.12863,0.34432,0.26421,0.37431,0.31997,0.22906,0.32955,0.2227,0.29182,0.29576,0.25415,0.13313,0.13283,0.2080…
0.16112,0.26808,0.30838,0.37583,0.3636,NaN,0.35148,0.2519,0.3014,0.28887,0.19986,0.21615,0.25952,0.16084,0.17758,0.31264,0.25898,0.25125,0.19217,0.29965,0.27861,0.19417,0.43531,0.16935,0.15509,0.24579,0.18968,0.20762,0.34555,0.11706,0.22801,0.26817,0.28854,0.32573,0.23736,0.20065,0.2161,0.16974,0.28895,0.2841,0.3944,0.33533,0.23765,0.26525,0.24227,0.23415,0.35427,0.24245,0.18293,0.2419,0.24972,0.…
0.26854,0.17152,0.26554,0.24896,0.32606,0.35148,NaN,0.38192,0.30267,0.35536,0.28369,0.28182,0.28857,0.24859,0.13361,0.31014,0.29664,0.28152,0.34836,0.31352,0.39903,0.09516,0.32957,0.25458,0.32683,0.21877,0.13695,0.23457,0.19775,0.10259,0.17926,0.23078,0.36494,0.13399,0.28986,0.30125,0.25629,0.29742,0.27385,0.15626,0.31477,0.31526,0.15604,0.38861,0.33936,0.30621,0.24848,0.19934,0.22928,0.29507,0.3…
0.14771,0.23505,0.22727,0.40565,0.35675,0.2519,0.38192,NaN,0.2033,0.16733,0.21341,0.25447,0.29179,0.069592,0.18666,0.22757,0.30879,0.32787,0.21556,0.33479,0.35055,0.19028,0.41597,0.14664,0.17853,0.17063,0.1177,0.22078,0.29157,0.13472,0.25819,0.24008,0.20318,0.2644,0.21185,0.12773,0.23448,0.17081,0.17202,0.27617,0.3634,0.3219,0.25664,0.26127,0.29678,0.25247,0.30328,0.18872,0.17937,0.22207,0.1561,0…
0.12369,0.2406,0.29918,0.24666,0.27983,0.3014,0.30267,0.2033,NaN,0.24272,0.14721,0.29315,0.22654,0.14055,0.20612,0.23501,0.33745,0.27211,0.15394,0.16972,0.19923,0.19651,0.34459,0.2188,0.21998,0.16603,0.16513,0.23345,0.22413,0.10557,0.21912,0.17418,0.2218,0.21822,0.25953,0.12021,0.25957,0.17645,0.086757,0.21108,0.28869,0.17442,0.23554,0.23488,0.20995,0.22916,0.24762,0.27469,0.19251,0.25612,0.35241…
0.22994,0.27553,0.29041,0.29528,0.17069,0.28887,0.35536,0.16733,0.24272,NaN,0.17011,0.15929,0.089309,0.15676,0.21078,0.19218,0.24579,0.22557,0.26177,0.18585,0.17578,0.27575,0.33254,0.12836,0.16341,0.20956,0.16987,0.088103,0.178,0.10228,0.20208,0.17428,0.067955,0.235,0.24366,0.14655,0.11759,0.099986,0.22903,0.22579,0.23885,0.11675,0.30923,0.22831,0.096175,0.21044,0.38671,0.29576,0.12756,0.25848,0.…
0.10639,0.20967,0.19758,0.29704,0.28844,0.19986,0.28369,0.21341,0.14721,0.17011,NaN,0.28008,0.19581,0.13603,0.20221,0.18803,0.26663,0.30956,0.25385,0.26135,0.24282,0.18777,0.32322,0.1695,0.17938,0.2049,0.13953,0.089345,0.21376,0.0046554,0.21394,0.2149,0.13157,0.28667,0.11849,0.17573,0.23005,0.11021,0.16949,0.2822,0.21567,0.16261,0.13638,0.21947,0.23071,0.14765,0.31116,0.27114,0.1522,0.19039,0.104…
0.29117,0.28628,0.1139,0.2852,0.18057,0.21615,0.28182,0.25447,0.29315,0.15929,0.28008,NaN,0.14895,0.28503,0.21715,0.27651,0.31311,0.23271,0.2309,0.29162,0.1602,0.34067,0.29246,0.088512,0.062322,0.22412,0.14923,0.11535,0.227,0.16092,0.18904,0.24371,0.24959,0.25962,0.2785,0.33761,0.16747,0.19546,0.32739,0.32226,0.33845,0.28912,0.20667,0.21664,0.22487,0.22782,0.25625,0.27163,0.05796,0.16354,0.25997,…
0.20602,0.25522,0.074023,0.20229,0.16515,0.25952,0.28857,0.29179,0.22654,0.089309,0.19581,0.14895,NaN,0.25829,0.073233,0.23647,0.14496,0.21056,0.21971,0.26231,0.17947,0.19985,0.28792,0.082584,0.083026,0.18794,0.15133,0.1041,0.18227,0.13543,0.094801,0.097277,0.21594,0.27363,0.19084,0.13087,0.1866,0.070892,0.26707,0.20682,0.1908,0.29571,0.33242,0.23648,0.18288,0.22233,0.25807,0.20273,0.13954,0.1871…
0.30901,0.32174,0.30302,0.28747,0.31481,0.16084,0.24859,0.069592,0.14055,0.15676,0.13603,0.28503,0.25829,NaN,0.19747,0.12637,0.34912,0.30882,0.2974,0.36372,0.33981,0.31779,0.34368,0.19681,0.20461,0.31126,0.1996,0.22269,0.27818,0.064842,0.20646,0.27061,0.16704,0.23616,0.096176,0.055567,0.21862,0.11373,0.27746,0.2474,0.21808,0.060259,0.26007,0.31309,0.28069,0.15127,0.29042,0.30617,0.24349,0.30047,0…
0.1661,0.16042,0.07818,0.19263,0.099016,0.17758,0.13361,0.18666,0.20612,0.21078,0.20221,0.21715,0.073233,0.19747,NaN,0.15986,0.051367,0.065476,0.17017,0.1538,0.096853,0.1422,0.11067,0.045936,0.086248,0.090065,0.18524,0.084668,0.094187,0.12289,0.082199,0.12766,0.17051,0.15454,0.14501,0.15047,0.30847,0.054734,0.15952,0,0.1105,0.17798,0.069665,0.1301,0.13599,0.16983,0.17295,0.20123,0.098152,0.10446,…
0.22486,0.22401,0.33257,0.32182,0.29975,0.31264,0.31014,0.22757,0.23501,0.19218,0.18803,0.27651,0.23647,0.12637,0.15986,NaN,0.29899,0.36459,0.22896,0.2081,0.23027,0.19549,0.34966,0.12888,0.22132,0.20034,0.22222,0.17309,0.23925,0.055282,0.25954,0.24259,0.16995,0.23073,0.22955,0.053582,0.17298,0.023176,0.059159,0.24838,0.29582,0.26363,0.26334,0.25894,0.18564,0.17021,0.30029,0.22325,0.18935,0.32274,…
0.25094,0.20537,0.25323,0.15407,0.19364,0.25898,0.29664,0.30879,0.33745,0.24579,0.26663,0.31311,0.14496,0.34912,0.051367,0.29899,NaN,0.23757,0.29104,0.21651,0.22816,0.27978,0.37982,0.18232,0.23149,0.1647,0.12348,0.19689,0.15364,0.20014,0.15746,0.11038,0.32935,0.21879,0.2993,0.29988,0.24472,0.12325,0.36374,0.10101,0.25126,0.32631,0.22954,0.27989,0.21122,0.3099,0.28801,0.15801,0.16766,0.21817,0.249…
0.25014,0.1832,0.19443,0.13495,0.29392,0.25125,0.28152,0.32787,0.27211,0.22557,0.30956,0.23271,0.21056,0.30882,0.065476,0.36459,0.23757,NaN,0.26402,0.24176,0.26757,0.27776,0.35361,0.1458,0.26128,0.14729,0.047334,0.26933,0.097057,0.24111,0.077648,0.21218,0.25713,0.25649,0.31391,0.24468,0.23664,0.24203,0.30161,0.088506,0.29493,0.31881,0.20199,0.26691,0.26459,0.30394,0.21028,0.23104,0.21669,0.20767,…
0.27331,0.26051,0.2807,0.23996,0.3346,0.19217,0.34836,0.21556,0.15394,0.26177,0.25385,0.2309,0.21971,0.2974,0.17017,0.22896,0.29104,0.26402,NaN,0.17283,0.12374,0.29459,0.44446,0.23358,0.095233,0.23842,0.16383,0.15262,0.25941,0.089292,0.23355,0.20153,0.21198,0.33385,0.188,0.18897,0.15217,0.14805,0.27074,0.25686,0.3951,0.30622,0.23013,0.043031,0.14454,0.15844,0.33845,0.24723,0.23769,0.223,0.23016,0…
0.32785,0.30859,0.13159,0.2664,0.066104,0.29965,0.31352,0.33479,0.16972,0.18585,0.26135,0.29162,0.26231,0.36372,0.1538,0.2081,0.21651,0.24176,0.17283,NaN,0.028594,0.3962,0.34001,0.18021,0.16477,0.28759,0.20066,0.24757,0.26,0.13209,0.13249,0.068138,0.31843,0.34549,0.26039,0.25667,0.12344,0.11859,0.3514,0.15127,0.29563,0.32511,0.2047,0.08062,0.083712,0.23359,0.35915,0.28888,0.20224,0.25054,0.17448,…
0.31343,0.26627,0.16777,0.27073,0.16579,0.27861,0.39903,0.35055,0.19923,0.17578,0.24282,0.1602,0.17947,0.33981,0.096853,0.23027,0.22816,0.26757,0.12374,0.028594,NaN,0.35559,0.39476,0.16875,0.18171,0.18433,0.20379,0.15992,0.22978,0.21154,0.15399,0.12178,0.301,0.36465,0.21953,0.36133,0.1841,0.12727,0.36176,0.19517,0.32385,0.32123,0.27867,0.21914,0.10904,0.20498,0.33259,0.30785,0.18601,0.22833,0.226…
0.25736,0.13848,0.28155,0.17213,0.35676,0.19417,0.09516,0.19028,0.19651,0.27575,0.18777,0.34067,0.19985,0.31779,0.1422,0.19549,0.27978,0.27776,0.29459,0.3962,0.35559,NaN,0.18425,0.22416,0.29789,0.1686,0.19808,0.36848,0.32861,0.076413,0.24092,0.27435,0.22122,0.19193,0.22628,0.21456,0.32697,0.21682,0.2722,0.25384,0.17082,0.27603,0.19532,0.29446,0.33177,0.28322,0.15842,0.18439,0.24963,0.29393,0.2501…
0.35166,0.21196,0.37296,0.23992,0.33639,0.43531,0.32957,0.41597,0.34459,0.33254,0.32322,0.29246,0.28792,0.34368,0.11067,0.34966,0.37982,0.35361,0.44446,0.34001,0.39476,0.18425,NaN,0.1364,0.31176,0.26322,0.17701,0.20591,0.24142,0.17946,0.1742,0.20925,0.43529,0.26339,0.41555,0.34841,0.2454,0.20813,0.40595,0.089008,0.22188,0.30262,0.24796,0.40258,0.3617,0.37355,0.1543,0.26102,0.27342,0.29012,0.36147…
0.18421,0.24885,0.082589,0.041088,0.13447,0.16935,0.25458,0.14664,0.2188,0.12836,0.1695,0.088512,0.082584,0.19681,0.045936,0.12888,0.18232,0.1458,0.23358,0.18021,0.16875,0.22416,0.1364,NaN,0.076383,0.17659,0.054037,0.13382,0.18446,0.081451,0.12421,0.21211,0.25102,0.201,0.23124,0.15576,0.062384,0.2136,0.13424,0.049586,0.16271,0.18401,0.14292,0.17798,0.092798,0.20878,0.092854,0.23226,0.17562,0.0250…
0.28605,0.2967,0.205,0.13598,0.24597,0.15509,0.32683,0.17853,0.21998,0.16341,0.17938,0.062322,0.083026,0.20461,0.086248,0.22132,0.23149,0.26128,0.095233,0.16477,0.18171,0.29789,0.31176,0.076383,NaN,0.27592,0.10973,0.082964,0.17102,0.11058,0.20931,0.096959,0.18044,0.26631,0.19503,0.21682,0.11994,0.091766,0.24473,0.13608,0.25911,0.25676,0.32033,0.091519,0.12193,0.23929,0.25056,0.26997,0.13724,0.109…
0.24801,0.13241,0.25443,0.17589,0.27869,0.24579,0.21877,0.17063,0.16603,0.20956,0.2049,0.22412,0.18794,0.31126,0.090065,0.20034,0.1647,0.14729,0.23842,0.28759,0.18433,0.1686,0.26322,0.17659,0.27592,NaN,0.15227,0.27929,0.11962,0.24717,0.22057,0.19658,0.17734,0.13075,0.17625,0.18317,0.20166,0.15282,0.30903,0.089223,0.17491,0.15878,0.19843,0.25097,0.23888,0.17573,0.14807,0.060298,0.20002,0.20037,0.2…
0.16916,0.15136,0.15005,0.27724,0.18836,0.18968,0.13695,0.1177,0.16513,0.16987,0.13953,0.14923,0.15133,0.1996,0.18524,0.22222,0.12348,0.047334,0.16383,0.20066,0.20379,0.19808,0.17701,0.054037,0.10973,0.15227,NaN,0.186,0.08417,0.20477,0.11023,0.17443,0.16917,0.16972,0.22868,0.15103,0.18915,0.11199,0.17048,0.059442,0.13243,0.16717,0.064003,0.17257,0.24746,0.15111,0.060443,0.093125,0.15689,0.11311,0…
0.19699,0.31747,0.089445,0.21588,0.23433,0.20762,0.23457,0.22078,0.23345,0.088103,0.089345,0.11535,0.1041,0.22269,0.084668,0.17309,0.19689,0.26933,0.15262,0.24177,0.15992,0.36848,0.20591,0.13382,0.082964,0.27929,0.186,NaN,0.23219,0.070323,0.2503,0.19314,0.22791,0.25536,0.28399,0.19544,0.15111,0.033177,0.27279,0.2307,0.22126,0.24739,0.31872,0.17893,0.1552,0.1861,0.26427,0.30073,0.13672,0.13181,0.2…
0.31971,0.1964,0.023451,0.14872,0.15852,0.34555,0.19775,0.29157,0.22413,0.178,0.21376,0.227,0.18227,0.27818,0.094187,0.23925,0.15364,0.097057,0.25941,0.26195,0.22978,0.32861,0.24142,0.18446,0.17102,0.11962,0.08417,0.23219,NaN,0.17135,0.11976,0.17593,0.27159,0.18465,0.27831,0.25283,0.20032,0.13052,0.27883,0.093956,0.26986,0.28033,0.10447,0.20041,0.19961,0.26305,0.20942,0.32078,0.18602,0.12339,0.31…
0.15849,0.33178,0.058341,0.18878,0.23467,0.11706,0.10259,0.13472,0.10557,0.10228,0.0046554,0.16092,0.13543,0.064842,0.12289,0.055282,0.20014,0.24111,0.089292,0.1326,0.21154,0.076413,0.17946,0.081451,0.11058,0.24717,0.20477,0.070323,0.17135,NaN,0.18675,0.23243,0.028061,0.085422,0.0421,0.03692,0.13509,0.045469,0.095851,0.14394,0.20387,0.087763,0.20414,0.17583,0.12755,0.077102,0.15597,0.13777,0.1724…
0.18346,0.13742,NaN,0.044769,0.13716,0.23034,0.1792,0.25928,0.22311,0.20456,0.2174,0.18897,0.096394,0.20961,0.082675,0.26158,0.15717,0.07343,0.23601,0.13389,0.15558,0.24184,0.17202,0.12422,0.21039,0.2186,0.11017,0.25365,0.11928,0.18691,NaN,0.070615,0.21169,0.22235,0.2676,0.18263,0.17667,0.17517,0.19919,0.051681,0.23571,0.2444,0.13536,0.20914,0.13369,0.21336,0.22604,0.19803,0.12157,0.1182,0.171,0.…
0.31194,0.32239,0,0.058405,0.027181,0.26817,0.23078,0.24008,0.17418,0.17428,0.2149,0.24371,0.097277,0.27061,0.12766,0.24259,0.11038,0.21218,0.20153,0.068277,0.12178,0.27435,0.20925,0.21211,0.096959,0.19658,0.17443,0.19314,0.17593,0.23243,0.069765,NaN,0.1964,0.30031,0.25524,0.22491,0.20178,0.15504,0.22847,0.11916,0.29416,0.26176,0.27018,0.12551,0.023959,0.24457,0.30901,0.15658,0.14018,0.037292,0.1…
0.19141,0.27971,0.29197,0.32186,0.36103,0.29085,0.3691,0.20532,0.2231,0.077638,0.13856,0.25323,0.2226,0.19109,0.16397,0.1817,0.32783,0.26196,0.21174,0.33251,0.30873,0.23785,0.42994,0.25246,0.1866,0.17918,0.18196,0.22629,0.27567,0.020068,0.21606,0.19299,NaN,0.28502,0.19245,0,0.21588,0.13432,0.21554,0.2301,0.31386,0.22344,0.29334,0.16813,0.21646,0.15241,0.30142,0.26607,0.17045,0.25742,0.19244,0.213…
0.09949,0.22366,0.18747,0.25532,0.36496,0.32573,0.13399,0.2644,0.21822,0.235,0.28667,0.25962,0.27363,0.23616,0.15454,0.23073,0.21879,0.25649,0.33385,0.33502,0.36465,0.19193,0.26339,0.201,0.26631,0.13075,0.16972,0.25536,0.18465,0.085422,0.22232,0.30031,0.27724,NaN,0.19628,0.17139,0.22624,0.15949,0.20058,0.22713,0.27596,0.22408,0.11507,0.35603,0.29467,0.23186,0.1821,0.29628,0.27992,0.30834,0.27576,…
0.19629,0.29256,0.26121,0.27659,0.23606,0.23736,0.28986,0.21185,0.25953,0.24366,0.11849,0.2785,0.19084,0.096176,0.14501,0.22955,0.2993,0.31391,0.188,0.25974,0.21953,0.22628,0.41555,0.23124,0.19503,0.17625,0.22868,0.28399,0.27831,0.0421,0.26593,0.25524,0.18213,0.19628,NaN,0.11875,0.20092,0.10481,0.22461,0.30355,0.35081,0.26279,0.22431,0.1721,0.2056,0.18131,0.3492,0.30737,0.16782,0.22283,0.24636,0.…
0.12785,0.27606,0.23876,0.28876,0.368,0.20065,0.30125,0.12773,0.12021,0.14655,0.17573,0.33761,0.13087,0.055567,0.15047,0.053582,0.29988,0.24468,0.18897,0.25528,0.36133,0.21456,0.34841,0.15576,0.21682,0.18317,0.15103,0.19544,0.25283,0.03692,0.18076,0.22491,0,0.17139,0.11875,NaN,0.31927,0.13474,0.090731,0.28581,0.27429,0.12939,0.18019,0.26451,0.24592,0.10674,0.33134,0.28088,0.20787,0.28595,0.1579,0…
0.26818,0.26883,0.22654,0.38381,0.19435,0.2161,0.25629,0.23448,0.25957,0.11759,0.23005,0.16747,0.1866,0.21862,0.30847,0.17298,0.24472,0.23664,0.15217,0.12095,0.1841,0.32697,0.2454,0.062384,0.11994,0.20166,0.18915,0.15111,0.20032,0.13509,0.1766,0.20178,0.21347,0.22624,0.20092,0.31927,NaN,0.14818,0.28069,0.20105,0.25128,0.22179,0.22115,0.11228,0.17492,0.19882,0.30639,0.21856,0.084895,0.1212,0.1766,…
0.21342,0.22869,0.19315,0.24715,0.12863,0.16974,0.29742,0.17081,0.17645,0.099986,0.11021,0.19546,0.070892,0.11373,0.054734,0.023176,0.12325,0.24203,0.14805,0.10661,0.12727,0.21682,0.20813,0.2136,0.091766,0.15282,0.11199,0.033177,0.13052,0.045469,0.17601,0.15504,0.13413,0.15949,0.10481,0.13474,0.14818,NaN,0.12881,0.20065,0.19799,0.12089,0.29893,0.074428,0.096322,0.030997,0.31465,0.23611,0.14709,0.…
0.22966,0.24717,0.295,0.28702,0.34349,0.29031,0.27834,0.16984,0.088207,0.22886,0.17442,0.32646,0.26977,0.28075,0.15346,0.060089,0.3659,0.30145,0.27033,0.34572,0.36219,0.27227,0.40205,0.13408,0.24222,0.31,0.17081,0.27405,0.28165,0.099395,0.20203,0.22919,0.20271,0.20804,0.22681,0.091921,0.28019,0.13125,NaN,0.17439,0.23336,0.094541,0.26031,0.30163,0.24248,0.2493,0.29866,0.3333,0.19474,0.33493,0.2634…
0.20401,0.19342,0.18377,0.027443,0.26421,0.2841,0.15626,0.27617,0.21108,0.22579,0.2822,0.32226,0.20682,0.2474,0,0.24838,0.10101,0.088506,0.25686,0.14814,0.19517,0.25384,0.089008,0.049586,0.13608,0.089223,0.059442,0.2307,0.093956,0.14394,0.052869,0.11916,0.21755,0.22713,0.30355,0.28581,0.20105,0.20065,0.1737,NaN,0.10933,0.21217,0.13093,0.20216,0.22299,0.2467,0.15276,0.10269,0.18327,0.18364,0.22807…
0.29038,0.14715,0.3558,0.20768,0.37431,0.3944,0.31477,0.3634,0.28869,0.23885,0.21567,0.33845,0.1908,0.21808,0.1105,0.29582,0.25126,0.29493,0.3951,0.29437,0.32385,0.17082,0.22188,0.16271,0.25911,0.17491,0.13243,0.22126,0.26986,0.20387,0.23381,0.29416,0.31124,0.27596,0.35081,0.27429,0.25128,0.19799,0.22828,0.10933,NaN,0.27971,0.1486,0.35091,0.27251,0.32298,0.21106,0.23353,0.24797,0.21293,0.31757,0.…
0.1834,0.26803,0.29899,0.33549,0.31997,0.33533,0.31526,0.3219,0.17442,0.11675,0.16261,0.28912,0.29571,0.060259,0.17798,0.26363,0.32631,0.31881,0.30622,0.32304,0.32123,0.27603,0.30262,0.18401,0.25676,0.15878,0.16717,0.24739,0.28033,0.087763,0.24146,0.26176,0.22209,0.22408,0.26279,0.12939,0.22179,0.12089,0.094911,0.21217,0.27971,NaN,0.27081,0.3149,0.27428,0.27673,0.31119,0.26431,0.2949,0.31013,0.34…
0.29792,0.21461,0.22867,0.19309,0.22906,0.23765,0.15604,0.25664,0.23554,0.30923,0.13638,0.20667,0.33242,0.26007,0.069665,0.26334,0.22954,0.20199,0.23013,0.20561,0.27867,0.19532,0.24796,0.14292,0.32033,0.19843,0.064003,0.31872,0.10447,0.20414,0.13543,0.27018,0.28528,0.11507,0.22431,0.18019,0.22115,0.29893,0.25875,0.13093,0.1486,0.27081,NaN,0.32151,0.3023,0.25604,0.079844,0.16198,0.14604,0.20993,0.…
0.27394,0.30636,0.22868,0.24347,0.32955,0.26525,0.38861,0.26127,0.23488,0.22831,0.21947,0.21664,0.23648,0.31309,0.1301,0.25894,0.27989,0.26691,0.043031,0.069187,0.21914,0.29446,0.40258,0.17798,0.091519,0.25097,0.17257,0.17497,0.2072,0.17035,0.21136,0.12451,0.16813,0.3589,0.17942,0.27485,0.10386,0.07639,0.2932,0.20588,0.35534,0.31167,0.32933,NaN,0.20103,0.26915,0.34352,0.21582,0.20558,0.21995,0.25…
0.30109,0.30118,0.16667,0.25719,0.22985,0.24602,0.34934,0.30197,0.21273,0.091989,0.23177,0.22433,0.18679,0.2808,0.13736,0.18415,0.20907,0.26321,0.15652,0.081332,0.10908,0.3352,0.36006,0.088395,0.13319,0.23902,0.24876,0.14966,0.19764,0.12325,0.13078,0.01838,0.21201,0.30455,0.20469,0.24739,0.17723,0.10658,0.24026,0.23037,0.27139,0.27101,0.3016,0.19009,NaN,0.16051,0.31631,0.26696,0.15849,0.22858,0.2…
0.20982,0.27199,0.27041,0.30858,0.29182,0.23415,0.30621,0.25247,0.22916,0.21044,0.14765,0.22782,0.22233,0.15127,0.16983,0.17021,0.3099,0.30394,0.15844,0.22907,0.20498,0.28322,0.37355,0.20878,0.23929,0.17573,0.15111,0.18492,0.26328,0.073038,0.21491,0.24105,0.1534,0.23177,0.18211,0.12971,0.20062,0.041253,0.25302,0.24875,0.32311,0.27378,0.26619,0.26961,0.16779,NaN,0.24924,0.27525,0.19043,0.28106,0.3…
0.3052,0.076978,0.35407,0.23636,0.29576,0.35427,0.24848,0.30328,0.24762,0.38671,0.31116,0.25625,0.25807,0.29042,0.17295,0.30029,0.28801,0.21028,0.33845,0.3593,0.33259,0.15842,0.1543,0.092854,0.25056,0.14807,0.060443,0.26427,0.20942,0.15597,0.22687,0.30901,0.30162,0.1821,0.3492,0.33134,0.30639,0.31465,0.29871,0.15276,0.21106,0.31119,0.079844,0.34546,0.31652,0.26623,NaN,0.19825,0.23863,0.19272,0.28…
0.15202,0.13606,0.35233,0.25139,0.25415,0.24245,0.19934,0.18872,0.27469,0.29576,0.27114,0.27163,0.20273,0.30617,0.20123,0.22325,0.15801,0.23104,0.24723,0.28426,0.30785,0.18439,0.26102,0.23226,0.26997,0.060298,0.093125,0.30073,0.32078,0.13777,0.19993,0.15658,0.26888,0.29628,0.30737,0.28088,0.21856,0.23611,0.33282,0.10269,0.23353,0.26431,0.16198,0.21931,0.26122,0.27396,0.19825,NaN,0.17607,0.21711,0…
0.29934,0.2208,0.19734,0.17391,0.13313,0.18293,0.22928,0.17937,0.19251,0.12756,0.1522,0.05796,0.13954,0.24349,0.098152,0.18935,0.16766,0.21669,0.23769,0.19763,0.18601,0.24963,0.27342,0.17562,0.13724,0.20002,0.15689,0.13672,0.18602,0.17246,0.122,0.14018,0.18361,0.27992,0.16782,0.20787,0.084895,0.14709,0.19536,0.18327,0.24797,0.2949,0.14604,0.20318,0.15509,0.19203,0.23863,0.17607,NaN,0.094768,0.105…
0.26769,0.19953,0.10578,0.19293,0.13283,0.2419,0.29507,0.22207,0.25612,0.25848,0.19039,0.16354,0.1871,0.30047,0.10446,0.32274,0.21817,0.20767,0.223,0.24324,0.22833,0.29393,0.29012,0.025085,0.10981,0.20037,0.11311,0.13181,0.12339,0.24267,0.11695,0.037292,0.25061,0.30834,0.22283,0.28595,0.1212,0.16859,0.33275,0.18364,0.21293,0.31013,0.20993,0.20841,0.2242,0.28056,0.19272,0.21711,0.094768,NaN,0.2349…
0.24265,0.31683,0.2598,0.26258,0.20801,0.24972,0.35238,0.1561,0.35241,0.22358,0.1046,0.25997,0.28034,0.26974,0.16051,0.20004,0.24933,0.2691,0.23016,0.17448,0.22629,0.25011,0.36147,0.20503,0.15707,0.27933,0.1719,0.20369,0.31563,0.16917,0.171,0.1861,0.19244,0.27576,0.24636,0.1579,0.1766,0.099618,0.26349,0.22807,0.31757,0.34866,0.28764,0.2581,0.20723,0.31068,0.28257,0.25198,0.10531,0.2349,NaN,0.1786…
0.18447,0.23224,0.13371,0,0.19985,0.17066,0.17874,0.19833,0.091706,0.16157,0.16807,0.19503,0.11883,0.20272,0.12891,0.20291,0.15701,0.087825,0.15963,0.20929,0.20369,0.21432,0.21424,0.052615,0.16236,0.14209,0.053392,0.21066,0.072645,0.093633,0.17662,0.073902,0.21354,0.093004,0.19237,0.17742,0.16198,0.1686,0.22752,0.04007,0.14529,0.20481,0.15422,0.1237,0.18489,0.20914,0.17713,0.17884,0.011798,0.1248…
0.18672,0.13562,0.21413,0.2407,0.26017,0.25069,0.22258,0.25769,0.27034,0.18438,0.20217,0.22114,0.21181,0.22183,0.20176,0.21968,0.11185,0.098298,0.25436,0.26201,0.2454,0.18589,0.25051,0.16619,0.17806,0.10396,0.165,0.23313,0.1162,0.10602,0.18889,0.13177,0.26165,0.13891,0.22186,0.18931,0.2316,0.13957,0.19999,0.07317,0.17934,0.23466,0.16218,0.22715,0.22267,0.20999,0.12801,0.21789,0.18577,0.18441,0.20…
0.063371,0.069399,0.031323,0.16251,0.18513,0.15309,0.13581,0.10696,0.080975,0.12062,0.062351,0.11808,0.16119,0.059465,0.062928,0.077067,0.090015,0.0953,0.1036,0.17828,0.21656,0.15883,0.13239,0.086912,0.13949,0.13411,0.027779,0.18797,0.16432,0.072425,0.075623,0.23354,0.11289,0.077776,0.11758,0.11903,0.16428,0.14076,0.1442,0.20112,0.076191,0.087032,0.075434,0.092604,0.15976,0.17506,0.098586,0.08167…
0.34773,0.045913,0.1975,0.18878,0.26644,0.2899,0.17355,0.35195,0.24303,0.23757,0.27698,0.2445,0.24351,0.23897,0.17638,0.27281,0.15928,0.082536,0.26177,0.2656,0.26802,0.21127,0.19544,0.17658,0.28913,0.054609,0.14238,0.24467,0.148,0.15749,0.17207,0.25481,0.28614,0.1818,0.2528,0.25696,0.2603,0.23299,0.29651,0.20128,0.16879,0.28813,0.20226,0.27188,0.26395,0.28818,0.21722,0.20268,0.22126,0.26295,0.277…
0.22297,0.058593,0.1403,0.14236,0.25245,0.22515,0.1529,0.20791,0.22555,0.1819,0.19088,0.23148,0.24133,0.24639,0.076742,0.19844,0.16735,0.10561,0.29641,0.31937,0.354,0.19359,0.16902,0.075025,0.23126,0.12843,0.084675,0.21,0.12008,0.17086,0.13289,0.26655,0.21177,0.14673,0.18595,0.25432,0.27239,0.19392,0.22189,0.19201,0.17972,0.20404,0.081784,0.27102,0.28547,0.2123,0.14268,0.16842,0.17693,0.20403,0.2…
0.087399,0,0.084253,0.079495,0.18612,0.20478,0.16513,0.19869,0.15904,0.15991,0.10235,0.17854,0.1649,0.17969,0.025537,0.17485,0.15352,0.13553,0.23086,0.21826,0.14824,0.14779,0.11285,0.19003,0.16211,0,0.053162,0.16109,0.14522,0.11026,0.13824,0.21126,0.19631,0.14343,0.21737,0.11246,0.15455,0.21436,0.09901,0.19738,0.17684,0.17178,0.082765,0.21137,0.29277,0.16402,0.079082,0.069436,0.23758,0.24226,0.15…
0.073255,0.13373,0.10535,0.21518,0.11709,0.041091,0.11342,0.065128,0.078266,0.052712,0.050143,0.17648,0.057795,0.13657,0.18619,0.10456,0.2137,0.087953,0.03693,0.14511,0.1139,0.14868,0.19638,0.12384,0.099809,0.090654,0.089509,0.045623,0.071368,0.055287,0.17897,0.058736,0.082221,0.061459,0.03602,0.054675,0.21186,0.049255,0.084681,0.1589,0.16175,0.074995,0.13147,0.063436,0.082667,0.043766,0.12904,0.…
0.17652,0.067576,0.25645,0.22703,0.23377,0.10616,0,0.012496,0,0.031693,0.017635,0.21033,0.21428,0.058918,0.20977,0.052462,0.24288,0.21183,0.075137,0.25333,0.1963,0.084391,0.088434,0.13425,0.11013,0.15264,0.085085,0.07249,0.24315,0.06465,0.21803,0.16134,0.026826,0,0.06941,0.0053652,0.26016,0.11059,0,0.21922,0,0,0.047857,0.10283,0.15823,0.012393,0,0.055797,0.077434,0.16752,0,0.091889,0.13901,0.1053…
0.091217,0,0.027394,0.11495,0.15027,0.20681,0.11515,0.16135,0.13237,0.11171,0.14499,0.21111,0.14483,0.1357,0.082878,0.13378,0.090656,0.10229,0.15665,0.1716,0.19036,0.12386,0.10064,0.026608,0.16639,0,0.077482,0.12608,0.089621,0.050457,0.038542,0.078415,0.20868,0.11819,0.1458,0.13686,0.19516,0.12496,0.12151,0.104,0.095516,0.13642,0.11208,0.17794,0.22213,0.14455,0,0.15274,0.13608,0.21067,0.18524,0.1…
0.29653,0.12486,0.23295,0.27424,0.22685,0.16852,0.2023,0.20389,0.20639,0.25387,0.16672,0.12796,0.15189,0.21086,0.14734,0.19436,0.11257,0.14366,0.22804,0.2237,0.23291,0.13156,0.22258,0.085979,0.13019,0.13412,0.17377,0.16346,0.20067,0.056907,0.13252,0.15649,0.18662,0.16422,0.16256,0.16827,0.20963,0.1691,0.17054,0.14371,0.13484,0.205,0.20917,0.20582,0.22851,0.18194,0.14274,0.21589,0.21265,0.15463,0.…
0.16353,0.06462,0.16671,0.22199,0.19254,0.19955,0.16453,0.22586,0.20981,0.18451,0.19175,0.29225,0.14875,0.1862,0.038503,0.11771,0.1297,0.09131,0.19936,0.20967,0.20143,0.23123,0.23075,0.053328,0.16568,0.15069,0.14996,0.15492,0.098233,0.11883,0.12984,0.13283,0.19199,0.15158,0.1652,0.16939,0.22464,0.20773,0.20702,0.14988,0.22611,0.16126,0.081105,0.20895,0.24666,0.13432,0.16614,0.18871,0.20592,0.2677…
0.080494,0,0.12288,0.10878,0.049126,0.10372,0,0.040542,0.083267,0.098533,0.065622,0.12406,0.10359,0.061755,0.10017,0.055345,0.040507,0.066867,0.10495,0.05268,0.09177,0.13219,0.097533,0.0042059,0.12241,0.024367,0.03419,0.095006,0.13214,0.035427,0.074082,0.054302,0.083429,0.020016,0.05006,0.10704,0.028342,0,0.039403,0.15289,0.09044,0.071107,0.062044,0.12925,0.10532,0.037003,0.12019,0.12064,0.18137,…
0.25251,0.15609,0.076487,0.2348,0.21576,0.13636,0.14061,0.13211,0.21732,0.15049,0.15503,0.13288,0.078319,0.20262,0.11772,0.040379,0.28651,0.31759,0.12249,0.20414,0.21196,0.20062,0.20764,0.17631,0.067148,0.17117,0.11907,0.11381,0.082261,0.087612,0.086601,0.11972,0.09292,0.16604,0.08739,0.082529,0.10381,0.075729,0.15443,0.088856,0.19062,0.031361,0.18769,0.27678,0.19849,0.14203,0.25023,0.24134,0.169…
0.21083,0.23612,0.26204,0.2184,0.22808,0.17655,0.099955,0.1348,0.25679,0.20821,0.18854,0.27777,0.23633,0.19189,0.11216,0.10437,0.29899,0.29934,0.26646,0.34163,0.26154,0.18029,0.37615,0.19485,0.18514,0.15877,0.19699,0.18981,0.26221,0.1242,0.24772,0.21045,0.16029,0.1061,0.29567,0.18524,0.24225,0.16304,0.1058,0.17849,0.1688,0.14119,0.18772,0.30379,0.30223,0.18822,0.17372,0.23076,0.21132,0.22769,0.25…
0.30509,0.23586,0.29983,0.15436,0.10865,0.38458,0.31267,0.3688,0.29476,0.28821,0.32288,0.21443,0.11183,0.36567,0.12967,0.32362,0.1087,0.19879,0.28559,0.11085,0.24034,0.35315,0.25755,0.074026,0.14076,0.22248,0.139,0.099939,0.178,0.16163,0.0646,0,0.37086,0.19805,0.36648,0.36004,0.14627,0.097763,0.35161,0.132,0.25416,0.27557,0.20972,0.19047,0.18774,0.35014,0.22778,0.36114,0.10698,0.16233,0.34938,0.0…
0.18728,0.26702,0.013657,0.1163,0.15099,0.15056,0.041715,0.095633,0.096176,0.0018158,0.047621,0.059445,0.070222,0.080204,0.02881,0.11562,0.14741,0.13837,0.13651,0.15449,0.02335,0.11124,0.19347,0.20014,0.12022,0.22245,0.14189,0,0.15109,0.075513,0.092808,0.053065,0.11002,0.1633,0.067139,0.11115,0.11865,0.077134,0.11287,0.054034,0.18667,0.11607,0.10991,0.17271,0.12083,0.097024,0.21203,0.16783,0.0560…
0.24661,0.32726,0.049973,0.1601,0.1453,0.26778,0.22597,0.2737,0.18965,0.22003,0.21706,0.2248,0.11061,0.27938,0.16764,0.24718,0.22187,0.19369,0.20182,0.060506,0.19583,0.27737,0.2418,0.063282,0.12717,0.23664,0.26746,0.15769,0.12072,0.14023,0.10086,0,0.29809,0.17516,0.27591,0.24153,0.17649,0.092345,0.26807,0.1469,0.29066,0.26864,0.23746,0.1363,0.084359,0.21587,0.32028,0.23238,0.065606,0.093615,0.156…
0.32834,0.28294,0.20175,0.28818,0.20592,0.24248,0.37126,0.29779,0.1251,0.19435,0.20421,0.17386,0.14713,0.25002,0.15051,0.22957,0.31552,0.1696,0.17802,0.050874,0.082953,0.28188,0.3871,0.15391,0.1175,0.25093,0.22061,0.051558,0.16184,0.14921,0.15084,0.13168,0.34085,0.29132,0.34873,0.2011,0.14192,0.062736,0.30735,0.16784,0.30022,0.26462,0.20638,0.2239,0.090383,0.15869,0.31468,0.2879,0.1961,0.24634,0.…
0.23133,0.040587,0.16989,0.20588,0.093434,0.16431,0.025492,0,0.066926,0.042531,0,0.083249,0.2202,0.10953,0.020667,0.082133,0.14946,0.12945,0.11065,0.10861,0.1636,0,0.036926,0.2353,0.12755,0.08333,0.079924,0.1185,0.15846,0.023359,0.14708,0.0802,0.011593,0,0.12081,0.087272,0.29761,0.027061,0.08958,0.094488,0.039404,0,0.064348,0.10394,0.089795,0.072949,0,0.065164,0.12296,0.15476,0.12861,0.098316,0.0…
0.28224,0.0068802,0.24965,0.023579,0.25409,0.30299,0.13729,0.28163,0.125,0.32869,0.22531,0.30644,0.22117,0.2886,0.03756,0.25803,0.039369,0.21006,0.25386,0.24253,0.22643,0.30216,0.17321,0.22214,0.29304,0.15741,0.1118,0.27273,0.2105,0.11647,0.0075324,0.076167,0.31473,0.24499,0.29711,0.28704,0.28582,0.27591,0.21675,0.011781,0.1416,0.26808,0.045262,0.26013,0.19707,0.25221,0.24006,0.10472,0.23334,0.28…
0.29898,0.31654,0.064397,0.084369,0.079829,0.25688,0.34988,0.25674,0.21111,0.21714,0.17277,0.18419,0.077655,0.21914,0.054472,0.18083,0.22659,0.16082,0.16244,0,0.066249,0.30801,0.247,0,0.085274,0.19959,0.19604,0.092584,0.13823,0.095917,0.11691,0.054055,0.21721,0.36345,0.14024,0.22229,0.17831,0.054409,0.2689,0.17782,0.25178,0.22033,0.19896,0.20317,0.067226,0.18867,0.19349,0.24568,0.074648,0.11974,0…
0.22529,0.060422,0.26229,0.10666,0.12051,0.32182,0.25868,0.23808,0.25633,0.23712,0.34516,0.26588,0.15885,0.29415,0.03517,0.29573,0.16695,0.12958,0.22916,0.11723,0.11525,0.19509,0.28721,0.1679,0.2573,0.20579,0.022553,0.29178,0.1922,0.21261,0.13039,0.12119,0.32061,0.18451,0.27431,0.26927,0.26234,0.17098,0.23152,0.13207,0.23972,0.29629,0.094523,0.20923,0.20291,0.23488,0.29112,0.15913,0.14599,0.21864…
0.14714,0.24735,0.23129,0.28396,0.27079,0.31914,0.13987,0.2798,0.29557,0.21519,0.1805,0.358,0.19482,0.1618,0.12678,0.23308,0.35287,0.28475,0.20281,0.2166,0.2498,0.23738,0.29024,0.17099,0.23434,0.22744,0.10981,0.1446,0.24838,0.069097,0.20371,0.2212,0.20456,0.12528,0.22206,0.1145,0.28926,0.20454,0.18398,0.18933,0.31424,0.30043,0.238,0.25773,0.14518,0.24969,0.24332,0.3068,0.18163,0.3112,0.32068,0.14…
0.12888,0.037299,0.25373,0.19405,0.22479,0.18487,0.11143,0.13283,0.086767,0.075117,0.090158,0.18759,0.097816,0.16274,0.074701,0.085448,0.038902,0.15335,0.10175,0.17876,0.13605,0.077951,0.15782,0.21912,0.18068,0.050096,0,0.17727,0.083175,0.18529,0.20403,0.16613,0.19384,0.12713,0.079477,0.10904,0.17134,0.104,0.1123,0.1312,0.096949,0.12123,0.093261,0.1458,0.19543,0.16236,0.098673,0.10449,0.16297,0.1…
0.23479,0.24764,0.096099,0.20753,0.083678,0.26966,0.26248,0.28361,0.28134,0.21584,0.17366,0.19171,0.060359,0.34868,0.20744,0.2147,0.19196,0.24083,0.20695,0.25936,0.17416,0.24972,0.18466,0.067813,0.032628,0.30181,0.09916,0.088498,0.24234,0.045378,0.11246,0.11921,0.27289,0.25628,0.21003,0.22995,0.14396,0.082722,0.3175,0.098813,0.21021,0.2882,0.2014,0.27827,0.17409,0.23673,0.2863,0.31253,0.19081,0.1…
0.094657,0.1357,0.092312,0.13193,0.1224,0.12719,0.20407,0.087579,0.064583,0.045253,0.079859,0.12017,0.084294,0.10387,0,0.095411,0.074516,0.1233,0.027695,0.061531,0.082705,0.19314,0.098326,0.061132,0,0.14872,0.062434,0.074219,0.10351,0.13831,0.14225,0.02742,0.088032,0.15168,0.071151,0.16973,0.064785,0.052831,0.094121,0.001025,0.091181,0.063885,0.1511,0.033661,0.028871,0.10409,0.08311,0.18231,0.088…
0.18837,0.019693,0.16529,0.22898,0.16128,0.22304,0.10361,0.21951,0.15431,0.17881,0.19682,0.16414,0.084597,0.15904,0.21334,0.17572,0.15261,0.087111,0.19813,0.18813,0.22548,0.19515,0.1777,0.07471,0.1265,0.12589,0.088715,0.12852,0.1084,0.10364,0.092802,0.25108,0.22104,0.12508,0.13679,0.18698,0.15078,0.12612,0.18131,0.18571,0.14146,0.14273,0.12929,0.2146,0.14212,0.15423,0.10136,0.087902,0.15615,0.149…
0.13392,0.04773,0.055208,0.034346,0.19607,0.1778,0.085691,0.11529,0.16638,0.13948,0.13957,0.30543,0.17645,0.11648,0.10961,0.19634,0,0.20347,0.14134,0.092782,0.15762,0.090042,0.054037,0.20443,0.13516,0,0.011394,0.1153,0.023765,0.065534,0.14222,0.21508,0.1368,0.062274,0.15159,0.17154,0.24737,0.13523,0.10167,0.093655,0.17371,0.13485,0.074105,0.1848,0.13518,0.1713,0.059809,0.025415,0.16635,0.14887,0.…
0.10574,0,0.20585,0.13862,0.15531,0.12732,0.055293,0.065725,0,0,0.015027,0.26365,0.07145,0.075715,0.063809,0,0.14002,0.15683,0.10627,0.1035,0.020829,0.11782,0.020434,0.10776,0.10408,0.076987,0.087465,0.059264,0.13905,0.013779,0.099531,0.11787,0.052418,0.070342,0.030222,0.012825,0.26055,0.012303,0.033765,0.24924,0.018685,0,0.12379,0.13728,0.11063,0,0,0.14634,0.061507,0.17318,0.070119,0.08393,0.089…
0.15099,0.15136,0.20687,0.25516,0.23654,0.17475,0.22512,0.11819,0.2696,0.20001,0.14755,0.19247,0.19277,0.19067,0.15073,0.24788,0.23372,0.253,0.15006,0.18145,0.18548,0.14446,0.35992,0.10773,0.12193,0.15698,0.098053,0.17822,0.1615,0.00239,0.15535,0.17788,0.21067,0.19206,0.16195,0.24364,0.14732,0.13542,0.2424,0.19932,0.29883,0.20022,0.18238,0.12851,0.19888,0.10901,0.27986,0.16175,0.1747,0.13206,0.23…
0.19655,0.068335,0.14913,0.18312,0.12431,0.23672,0.24585,0.24672,0.19875,0.15281,0.16389,0.14109,0.16577,0.24346,0.16421,0.19419,0.2747,0.097118,0.17641,0.1467,0.1358,0.22036,0.28117,0.19282,0.030121,0.19612,0.029456,0.12457,0.12614,0.077055,0.079028,0.1312,0.22258,0.18284,0.15564,0.21413,0.11392,0.16305,0.22463,0.1372,0.22509,0.18471,0.19416,0.17455,0.14639,0.22311,0.22147,0.17117,0.10199,0.1027…
0.092301,0,0.28029,0.19589,0.15005,0.24645,0.095607,0.19487,0.16042,0.18371,0.21642,0.19428,0.27716,0.17461,0.1474,0.11205,0.10284,0.11102,0.27759,0.2392,0.23177,0.10603,0.12081,0.18667,0.23575,0.0091779,0.079637,0.26364,0.067192,0.12245,0.081409,0.21867,0.19223,0.030553,0.16381,0.18534,0.20021,0.13038,0.15842,0.20535,0.11058,0.17135,0.017515,0.24132,0.27946,0.16511,0.074981,0.0587,0.22745,0.2434…
0.23183,0.015352,0.22639,0.043481,0.12638,0.2296,0.075183,0.18332,0.20396,0.18949,0.18908,0.24343,0.19639,0.19858,0.067024,0.18747,0.13728,0.16476,0.20444,0.18162,0.14597,0.16363,0.1036,0.10501,0.1381,0.11399,0.020889,0.25913,0.20975,0.13775,0.11472,0.085547,0.1759,0.028634,0.17468,0.19827,0.30363,0.11292,0.1834,0.032749,0.049382,0.1585,0,0.16572,0.15143,0.24564,0.057411,0.091732,0.15022,0.12052,…
0.25668,0.08277,0.15907,0.056166,0.087054,0.21033,0.18609,0.22707,0.15862,0.14881,0.19787,0.30022,0.16309,0.25949,0.061298,0.20356,0.15203,0.10133,0.11192,0.098599,0.16014,0.20616,0.24595,0.10994,0.11001,0.16906,0.20621,0.21164,0.1228,0.14457,0.003478,0,0.20375,0.15785,0.18558,0.2165,0.2633,0.16271,0.21101,0,0.11673,0.1966,0.16297,0.10983,0.15348,0.18043,0.11631,0.18304,0.095918,0.1239,0.16451,0.…
0.14624,0.11057,0.21749,0.069567,0.10848,0.18578,0.15011,0.16965,0.17073,0.17148,0.20718,0.082831,0.16027,0.14743,0.074822,0.14477,0.059625,0.1985,0.22003,0.13593,0.17152,0.12187,0.059431,0.083313,0.12694,0.12999,0.075121,0.19892,0.11294,0.075823,0.021691,0.093189,0.20272,0.18245,0.15858,0.20746,0.24135,0.061042,0.14153,0.088231,0.0011774,0.12952,0,0.21746,0.17802,0.13907,0.062352,0.092977,0.0955…
0.15245,0,0.20295,0.10222,0.18622,0.18139,0.11353,0.1968,0.15228,0.12717,0.11942,0.098162,0.11463,0.1311,0.079923,0.18981,0,0.14271,0.17446,0.22809,0.17905,0.11476,0.20319,0.16371,0.11551,0.14124,0.08889,0.21928,0.17046,0.12557,0.07859,0.075588,0.18709,0.089943,0.23443,0.15856,0.18972,0.1594,0.11686,0.10736,0.033309,0.14724,0,0.19607,0.1978,0.19048,0.19755,0.20759,0.18413,0.20576,0.19855,0.091886…
0.26842,0.13185,0.050897,0.26212,0.23273,0.36709,0.2184,0.29468,0.42207,0.30895,0.36054,0.23687,0.15582,0.32487,0.1806,0.35527,0.20748,0.13937,0.30522,0.26126,0.36613,0.34924,0.39374,0.29292,0.28351,0.16158,0.090211,0.25439,0.13446,0.24266,0.15981,0.21472,0.41241,0.16918,0.34187,0.41179,0.20587,0.2155,0.3531,0.1937,0.33163,0.36149,0.063612,0.27604,0.23392,0.35445,0.24762,0.30946,0.23632,0.26964,0…
0.20305,0.05227,0.13382,0.13207,0.16785,0.15677,0.18224,0.1964,0.16148,0.21052,0.24221,0.25059,0.10641,0.24976,0.013301,0.24571,0.1758,0.019816,0.21028,0.16192,0.20034,0.16343,0.17417,0.14856,0.15052,0.12999,0.030638,0.19375,0.093875,0.14996,0.082434,0.099327,0.23717,0.16134,0.18937,0.23386,0.1303,0.20899,0.2354,0,0.16991,0.21785,0.042814,0.13304,0.16314,0.21544,0.19534,0.18375,0.1716,0.12876,0.2…
0.28992,0.050209,0.29774,0.22118,0.19865,0.25534,0.066267,0.27485,0.089294,0.19062,0.18024,0.32934,0.21257,0.27059,0.086141,0.1677,0.12114,0.16731,0.24162,0.27798,0.2625,0.17942,0.17529,0.18273,0.20234,0.036267,0.1226,0.27943,0.19789,0.076101,0.095487,0.29682,0.31164,0.16875,0.15742,0.1455,0.32944,0.23055,0.19487,0.15477,0.05531,0.205,0.008941,0.2872,0.251,0.21649,0.07011,0.066309,0.27424,0.26406…
0.19595,0.2693,0.16815,0.26539,0.27144,0.13177,0.21657,0.052232,0.27591,0.16948,0.15894,0.1577,0.25521,0.10713,0.12961,0.17392,0.32546,0.30679,0.0786,0.21848,0.18054,0.22581,0.30436,0.15954,0.13054,0.27963,0.20889,0.20239,0.21882,0.14798,0.19398,0.20608,0.061825,0.1461,0.18066,0.095494,0.19057,0.2209,0.18062,0.19505,0.25007,0.1175,0.2557,0.21518,0.21051,0.07893,0.26883,0.24251,0.1835,0.25226,0.01…
0.18473,0.21702,0.26075,0.27277,0.3104,0.18858,0.13561,0.15779,0.19501,0.24999,0.18066,0.34377,0.24254,0.14223,0.11967,0.1407,0.34666,0.3233,0.16499,0.30426,0.27225,0.25415,0.37883,0.16603,0.16635,0.204,0.20519,0.26783,0.25293,0.11309,0.22677,0.29625,0.18992,0.17482,0.25217,0.10876,0.33166,0.12286,0.073621,0.19622,0.27104,0.12835,0.26587,0.26666,0.21582,0.23,0.27015,0.30424,0.15677,0.3038,0.17901…
0.18354,0.3503,0.21248,0.26996,0.27241,0.1957,0.24183,0.030359,0.18633,0.2055,0.063912,0.22778,0.28787,0.1338,0.15897,0.22858,0.29454,0.28284,0.12173,0.26802,0.25694,0.21457,0.36455,0.16576,0.060818,0.2266,0.22994,0.17633,0.3208,0.046377,0.23921,0.25121,0.086057,0.2105,0.25767,0.043222,0.21737,0.1606,0.13621,0.20193,0.39524,0.24794,0.31188,0.2705,0.21268,0.11553,0.26934,0.23675,0.14866,0.28661,0.…
0.18078,0.19233,0.23924,0.18537,0.20497,0.24885,0.10093,0.13055,0.16421,0.21893,0.17542,0.29128,0.26066,0.17479,0.11139,0.21,0.19699,0.30473,0.18147,0.23396,0.19791,0.17908,0.28998,0.14146,0.18364,0.17719,0.16239,0.18927,0.20509,0.094704,0.14843,0.18154,0.15381,0.10683,0.2413,0.14673,0.28125,0.17848,0.13555,0.16187,0.23302,0.18454,0.23362,0.25233,0.18367,0.20985,0.22683,0.17213,0.22856,0.21489,0.…
0.18673,0.32928,0.13053,0.10075,0.21162,0.21184,0.39081,0.30163,0.26944,0.27248,0.25378,0.24457,0.1539,0.26284,0.13127,0.22886,0.24475,0.22978,0.18612,0.11765,0.2202,0.29673,0.27699,0.14617,0.15153,0.22203,0.15493,0.1466,0.18348,0.10833,0.15488,0.10001,0.26526,0.2928,0.28486,0.30209,0.18716,0.17552,0.36645,0.18165,0.29504,0.28086,0.26067,0.25882,0.10586,0.31317,0.22917,0.32611,0.094139,0.13686,0.…
0.25347,0.31968,0.32603,0.2962,0.29789,0.26775,0.24903,0.28252,0.071188,0.17303,0.088492,0.38827,0.26365,0.2373,0.092225,0.12508,0.32209,0.30742,0.27971,0.29626,0.20096,0.20557,0.30398,0.099293,0.12964,0.27245,0.21487,0.20417,0.27978,0.084216,0.27897,0.27895,0.16535,0.1965,0.21978,0.13697,0.24644,0.096669,0.17499,0.23413,0.20612,0.047832,0.26941,0.28213,0.27335,0.061541,0.25569,0.24357,0.12437,0.…
0.29459,0.36549,0.079627,0.20759,0.14823,0.16367,0.20955,0.061823,0.16245,0.22139,0.22177,0.15604,0.17448,0.22899,0.1101,0.23993,0.17275,0.2604,0.16367,0.017272,0.15792,0.19723,0.26719,0.057923,0.15365,0.23318,0.13945,0.089538,0.069579,0.1332,0.16945,0.025007,0.26541,0.17084,0.23677,0.18775,0.20206,0.2156,0.23418,0.10965,0.21391,0.26886,0.26038,0.070763,0.066749,0.27151,0.26123,0.22261,0.042467,0…
0.21513,0.26858,0.13906,0.29088,0.20699,0.11531,0.21037,0.13398,0.15904,0.1378,0.15557,0.24931,0.1116,0.28396,0.1611,0.12482,0.19041,0.20832,0.091388,0.1115,0.12301,0.14465,0.24428,0.064065,0.16357,0.22068,0.16169,0.12393,0.18176,0.07923,0.18872,0.17395,0.11097,0.15132,0.18753,0.042502,0.13668,0.01115,0.17928,0.19953,0.2226,0.09963,0.25246,0.12089,0.074313,0.10354,0.23226,0.22833,0.040976,0.21227…
0.21841,0.1999,0.26198,0.21348,0.25153,0.19284,0.19836,0.26011,0.21052,0.22075,0.19326,0.2517,0.27676,0.27501,0.12006,0.20336,0.26007,0.18295,0.2976,0.28182,0.28229,0.27629,0.29571,0.1327,0.18782,0.20917,0.2399,0.14738,0.26114,0.13573,0.22831,0.24202,0.1778,0.21631,0.20017,0.22099,0.25443,0.079933,0.21792,0.10842,0.24328,0.23984,0.19434,0.22205,0.2099,0.092057,0.2408,0.38362,0.12426,0.2484,0.1702…
0.17026,0.2032,0.17815,0.091907,0.1795,0.15006,0.13383,0.20934,0.12745,0.15377,0.15914,0.20541,0.17594,0.19758,0.068622,0.18381,0.22671,0.18859,0.19866,0.23712,0.23328,0.1972,0.11312,0.06123,0.067076,0.11559,0.16367,0.18207,0.18443,0.10251,0.22835,0.17637,0.086221,0.11173,0.16292,0.087941,0.14885,0.12371,0.1874,0.027774,0.17537,0.14507,0.16376,0.15726,0.2219,0.11275,0.1448,0.25071,0.082667,0.1397…
0.27368,0.046264,0.20963,0.19084,0.24686,0.23053,0.22329,0.33258,0.26656,0.17165,0.23551,0.201,0.21468,0.26097,0.086715,0.25155,0.1805,0.0045428,0.34258,0.31559,0.28984,0.28515,0.25723,0.1592,0.27735,0.07017,0.052038,0.29901,0.14063,0.17606,0.080446,0.23217,0.25896,0.19989,0.22552,0.25796,0.17494,0.25542,0.24961,0.15483,0.1951,0.29132,0.10609,0.3007,0.31753,0.29687,0.17471,0.21341,0.20477,0.21983…
0.30805,0.18018,0.23847,0.11982,0.21792,0.35302,0.22984,0.34143,0.25753,0.27869,0.2882,0.22364,0.19346,0.30937,0.14882,0.28877,0.20111,0.23454,0.25749,0.089863,0.2098,0.27273,0.30834,0.1671,0.2011,0.19723,0.13823,0.20517,0.14008,0.16906,0.051365,0.16753,0.2513,0.2606,0.33645,0.33603,0.17826,0.20895,0.30963,0.053566,0.26186,0.33428,0.15755,0.21846,0.21073,0.27643,0.29703,0.21828,0.20723,0.20514,0.…
0.1692,0.070818,0.086073,0.15527,0.11248,0.1461,0.17729,0.17492,0.16758,0.1054,0.20552,0.24339,0.058294,0.25053,0.046179,0.21986,0.25826,0.18289,0.091653,0.17618,0.13477,0.26064,0.24036,0.099945,0.089009,0.15868,0.1125,0.061502,0.13053,0.005537,0.12682,0.092329,0.19972,0.18587,0.21507,0.23729,0.22581,0.14116,0.22295,0.061283,0.2694,0.20538,0.11472,0.11505,0.15277,0.18353,0.19553,0.23073,0.13545,0…
0.3753,0.24949,0,0.12281,0.16032,0.31797,0.22435,0.3393,0.25024,0.25364,0.305,0.29664,0.12808,0.33459,0.011723,0.27748,0.15062,0.11946,0.26795,0.20724,0.18638,0.27874,0.28533,0.16512,0.20116,0.23488,0.11624,0.2274,0.26783,0.16154,0.068668,0.070962,0.2824,0.28175,0.29536,0.26406,0.28921,0.25953,0.28716,0.043009,0.21994,0.23181,0.14658,0.21232,0.27836,0.26445,0.17878,0.14815,0.16432,0.18108,0.29976…
0.10429,0.044058,0.020953,0.0843,0.11144,0.17144,0.18958,0.13693,0.15134,0.15966,0.23529,0.18567,0.053739,0.16937,0.1303,0.17216,0.25488,0.17637,0.15562,0.1463,0.1454,0.20008,0.28166,0.18821,0.13498,0.076006,0.15419,0.10834,0.20058,0.060813,0.17387,0.055417,0.1654,0.21834,0.21963,0.22301,0.18266,0.10978,0.22403,0.13179,0.25875,0.21969,0.096766,0.13451,0.091928,0.14489,0.28515,0.21912,0.14805,0.11…
0.29545,0.17156,0.17681,0.13828,0.14749,0.28789,0.16576,0.29649,0.17704,0.1771,0.21111,0.34164,0.15277,0.3342,0.15943,0.21973,0.1248,0.25597,0.13287,0.083014,0.11377,0.23463,0.12169,0.16947,0.18179,0.20264,0.11341,0.25335,0.22165,0.18133,0.03569,0.099676,0.22623,0.16828,0.16143,0.25974,0.3338,0.17339,0.2685,0.038914,0.16281,0.24454,0.0866,0.1078,0.13123,0.19673,0.13149,0.14467,0.2229,0.17183,0.11…
0.2381,0.033522,0.27454,0.11668,0.19072,0.28071,0.045653,0.11493,0.1782,0.13241,0.37234,0.34398,0.20033,0.29224,0.082196,0.2322,0.12865,0.28801,0.12127,0.17743,0.18969,0.22342,0.21808,0.15457,0.20766,0.11177,0.19533,0.23614,0.11273,0.064685,0.093531,0.1639,0.35379,0.0060426,0.1135,0.20114,0.39729,0.17837,0.21088,0.10796,0.20111,0.23693,0.019961,0.1757,0.17388,0.24992,0,0.15971,0.21814,0.26723,0.1…
0.33764,0.12514,0.23442,0.16904,0.20076,0.27755,0.19292,0.30745,0.14241,0.2373,0.25487,0.43333,0.20079,0.32766,0.10292,0.19812,0.093128,0.291,0.21213,0.19424,0.20913,0.20861,0.14024,0.14454,0.17801,0.13431,0.1755,0.29899,0.27089,0.097054,0.012066,0.15902,0.30588,0.17743,0.13919,0.23232,0.39282,0.23509,0.18955,0.096106,0,0.24301,0.063518,0.23794,0.18431,0.23139,0.10361,0.13314,0.26385,0.20658,0.13…
0.25619,0.10276,0.25968,0.18061,0.14453,0.30818,0.14881,0.27334,0.13137,0.13727,0.25637,0.37093,0.14882,0.29247,0.053658,0.1835,0.094243,0.17291,0.12169,0.11678,0.15797,0.29656,0.068676,0.079522,0.16136,0.16064,0.16799,0.18878,0.17464,0.12388,0.047918,0.11725,0.27278,0.19256,0.11398,0.23471,0.29555,0.13877,0.24468,0.061168,0.026274,0.15859,0.0095587,0.16946,0.097662,0.19616,0.082401,0.17829,0.213…
0.28598,0.012745,0.29298,0.18559,0.24213,0.34083,0.022879,0.22971,0.075367,0.2612,0.24186,0.32884,0.19898,0.24795,0.064507,0.27105,0.0002631,0.24866,0.2547,0.20404,0.27206,0.27597,0.17167,0.23549,0.26984,0.082507,0.18535,0.27182,0.24702,0.15246,0.18059,0.092804,0.31747,0.14256,0.19364,0.1421,0.33434,0.2032,0.22191,0.10927,0.027071,0.26033,0.031469,0.2234,0.20145,0.24429,0.20613,0.19956,0.31856,0.…
0.23041,0.12339,0.24081,0.031987,0.21399,0.19359,0.084304,0.23319,0.14369,0.14964,0.13213,0.14836,0.12892,0.25644,0.11124,0.27301,0.13296,0.092574,0.16551,0.12337,0.21152,0.25673,0.098572,0.038416,0.14583,0.22472,0.12475,0.17401,0.20374,0.13552,0.052927,0.14617,0.22403,0.12655,0.23309,0.22475,0.1998,0.11908,0.23485,0.094473,0.073127,0.19826,0.052725,0.25174,0.17808,0.15683,0.13997,0.1341,0.1113,0…
0.28532,0.029943,0.2841,0.33453,0.28518,0.2936,0.10787,0.20686,0.11474,0.23827,0.28208,0.31234,0.26954,0.26734,0.12981,0.26426,0.10214,0.21305,0.19307,0.24997,0.26061,0.1787,0.1267,0.1919,0.15732,0.15526,0.19188,0.1858,0.14072,0.045717,0.16202,0.25438,0.2158,0.066968,0.17847,0.080908,0.43129,0.15481,0.29559,0.16002,0.032807,0.2027,0,0.25045,0.25894,0.17191,0.065213,0.115,0.28726,0.194,0.16902,0.1…
0.19887,0.063825,0.27601,0.19242,0.23616,0.34828,0.05663,0.367,0.17967,0.18421,0.22702,0.34271,0.2374,0.20485,0.034691,0.23334,0.08382,0.18543,0.23754,0.24743,0.26068,0.15612,0.10681,0.11954,0.18694,0.13143,0.15897,0.18472,0.19484,0.063411,0.12994,0.19791,0.35538,0.12599,0.2243,0.1782,0.32355,0.15278,0.16906,0.13888,0.044676,0.21272,0,0.24598,0.23127,0.15184,0.10215,0.055888,0.18674,0.21692,0.269…
0.15225,0.035976,0.2762,0.31305,0.27256,0.33159,0.047376,0.094753,0.11697,0.14757,0.19196,0.33619,0.2758,0.21703,0.16662,0.063752,0.23198,0.18693,0.16328,0.29931,0.27275,0.1481,0.13494,0.18274,0.1186,0.12387,0.21345,0.17517,0.20018,0.037663,0.20242,0.23478,0.25177,0.11439,0.1206,0.19727,0.37791,0.14282,0.17773,0.22536,0.036147,0.15712,0,0.19063,0.26414,0.04788,0.061113,0.11557,0.21437,0.26492,0.1…
0.07867,0.19136,0.17584,0.10189,0.13134,0.16073,0.13122,0.097835,0.16243,0.038914,0.11951,0.22389,0.25411,0.12985,0.095855,0.15866,0.21413,0.18594,0.19463,0.22196,0.15713,0.18585,0.19698,0.16284,0.089719,0.1639,0.11034,0.158,0.12787,0.10759,0.098266,0.14393,0.13677,0.13797,0.14422,0.1235,0.1351,0.14275,0.14021,0.15706,0.16368,0.15046,0.16694,0.22571,0.22971,0.11034,0.25176,0.1033,0.17286,0.23337,…
0.23987,0.18239,0.20006,0.14138,0.2537,0.21726,0.26186,0.22871,0.28952,0.22218,0.25409,0.29407,0.12889,0.28833,0.15721,0.23403,0.20364,0.10895,0.25551,0.2238,0.21464,0.26176,0.22213,0.17672,0.24808,0.15256,0.0075651,0.24497,0.11059,0.15026,0.007542,0.22061,0.26185,0.25574,0.26581,0.2472,0.22432,0.20942,0.25093,0.13706,0.24969,0.23426,0.087928,0.22308,0.20825,0.26603,0.25664,0.18274,0.11293,0.1641…
0.22152,0.27727,0.0785,0.13041,0.15749,0.20269,0.36511,0.14662,0.27306,0.21428,0.14248,0.22679,0.15656,0.23002,0.089975,0.17344,0.24879,0.2406,0.13755,0.20381,0.21063,0.20364,0.36856,0.16622,0.19889,0.2655,0.16139,0.15666,0.17156,0.20494,0.12937,0.062684,0.2659,0.28826,0.21881,0.22865,0.20148,0.049664,0.27048,0.15998,0.37579,0.25292,0.2296,0.094752,0.12298,0.18832,0.2061,0.27223,0.12275,0.16903,0…
0.16982,0.020394,0.16773,0.13633,0.16375,0.19185,0.1647,0.174,0.20177,0.21992,0.14231,0.18672,0.11861,0.19077,0.16047,0.22961,0.18168,0.078405,0.18666,0.21913,0.18222,0.15548,0.11814,0.20356,0.24356,0.063839,0.021965,0.21334,0.10156,0.20563,0.053345,0.18974,0.19667,0.13078,0.19922,0.20792,0.1792,0.16517,0.18082,0.13845,0.19037,0.23084,0.071249,0.18338,0.24363,0.20248,0.11997,0.18019,0.22571,0.196…
0.17495,0.20228,0.14913,0.17808,0.26794,0.29022,0.13109,0.25388,0.20239,0.2565,0.23822,0.27493,0.24686,0.18792,0.082009,0.27749,0.11215,0.05688,0.30899,0.30007,0.22935,0.1672,0.18804,0.16027,0.26172,0.1477,0.16859,0.26154,0.059,0.17032,0.17576,0.28537,0.23929,0.16153,0.22989,0.24308,0.32305,0.19192,0.21838,0.1057,0.21144,0.21671,0.19985,0.32471,0.29289,0.24997,0.068755,0.15855,0.25529,0.23624,0.2…
0.18462,0.35398,0.30548,0.3261,0.34098,0.17686,0.37836,0.095723,0.28487,0.20127,0.11736,0.1866,0.24448,0.25446,0.13854,0.16703,0.27964,0.26488,0.1744,0.3114,0.27582,0.25097,0.41696,0.32571,0.16651,0.23839,0.18278,0.20949,0.31658,0.090309,0.20355,0.20003,0.15696,0.21422,0.24492,0.12216,0.16314,0.18724,0.29392,0.26096,0.32494,0.2319,0.2591,0.21563,0.20493,0.25884,0.24923,0.24374,0.18557,0.30313,0.2…
0.11288,0.12641,0.19219,0.223,0.33297,0.17686,0.1586,0.19658,0.12009,0.182,0.14717,0.17246,0.24793,0.16973,0.19136,0.16878,0.12496,0.026374,0.23081,0.31031,0.27849,0.10069,0.07451,0.18925,0.24019,0.080554,0,0.22715,0.1055,0.18873,0.18589,0.28898,0.16844,0.13002,0.18117,0.14505,0.11001,0.24414,0.11802,0.294,0.11126,0.1644,0.029214,0.24494,0.30148,0.18727,0.06607,0.11084,0.1359,0.26854,0.18169,0.29…
0.19113,0.23959,0.058772,0.084479,0.21642,0.22314,0.090388,0.24928,0.1416,0.25909,0.14661,0.15252,0.15703,0.1914,0.12859,0.20419,0.24141,0.015521,0.22264,0.16252,0.18758,0.15328,0.16755,0.18473,0.16478,0.16387,0.099196,0.21034,0.03444,0.21819,0.090495,0.12221,0.18642,0.10841,0.21543,0.15813,0.12909,0.16925,0.21798,0.10048,0.18976,0.18158,0.090223,0.17819,0.23856,0.20717,0.12971,0.13585,0.129,0.12…
0.12262,0.1469,0.088956,0.20596,0.047383,0.13708,0.13413,0.10776,0.14247,0.12943,0.082567,0,0.014781,0.12273,0.14518,0.1403,0.12,0.10389,0.10562,0.039923,0.049436,0.02089,0.061477,0.084849,0,0.109,0.030512,0.13029,0.16811,0.026665,0.10958,0.079539,0.13225,0.14106,0.12042,0.08042,0.055879,0.054888,0.086178,0.15399,0.13891,0.11224,0.14974,0.13216,0.080889,0.10818,0.012224,0.033335,0.045359,0.10596,…
0.14873,0.0012714,0.050829,0.099234,0.11194,0.10275,0.067428,0.070198,0.067765,0.091099,0.054862,0.066203,0.10917,0.085603,0.048752,0.14287,0.14326,0,0.1044,0.12764,0.10112,0.085695,0.12614,0.12471,0.10396,0.13887,0.069985,0.14597,0.16774,0.15468,0.062899,0.13823,0.099741,0.027061,0.12108,0.022224,0.08149,0.079818,0.094133,0.072565,0.14181,0.11117,0.038574,0.13348,0.16323,0.11598,0.078053,0.00142…
0.20479,0.25646,0.17736,0.18414,0.23657,0.21872,0.18781,0.16303,0.17666,0.15171,0.18487,0.16589,0.15769,0.11573,0.1265,0.17654,0.010719,0.048222,0.28649,0.24739,0.20213,0.22139,0.19029,0.26638,0.15419,0.10532,0.07238,0.14932,0.23888,0.20945,0.03545,0.18612,0.15545,0.18109,0.20525,0.19746,0.12195,0.17189,0.20018,0,0.15852,0.13708,0.15503,0.2544,0.22766,0.166,0.046966,0.16871,0.14252,0.24348,0.2062…
0.090413,0.053198,0.19679,0.18479,0.21091,0.10065,0.10197,0.17912,0.10731,0.14301,0.081448,0.12722,0.15073,0.13078,0.056844,0.10164,0.12358,0.13839,0.09644,0.123,0.18598,0.08032,0.11518,0.12059,0.15104,0.15351,0.050046,0.079211,0.15896,0.070267,0.17935,0.12408,0.13531,0.10545,0.13206,0.18725,0.22471,0.095339,0.16575,0.20963,0.084865,0.093529,0.03758,0.075416,0.07766,0.1725,0.074931,0.15504,0.1261…
0.16938,0.25888,0.25174,0.2573,0.17441,0.29972,0.052329,0.17573,0.2236,0.22489,0.16277,0.27611,0.24007,0.21052,0.073591,0.14421,0.28119,0.28952,0.14106,0.19872,0.17504,0.10235,0.24401,0.18619,0.15653,0.23094,0.20885,0.14532,0.21907,0.03902,0.17774,0.14837,0.28678,0.11443,0.22493,0.19784,0.24802,0.10577,0.14232,0.09427,0.19529,0.1674,0.22655,0.17963,0.1363,0.21375,0.13378,0.22249,0.20425,0.14906,0…
0.2371,0.12268,0.16542,0.2652,0.33861,0.30819,0.21324,0.3462,0.25068,0.24288,0.31136,0.22701,0.22336,0.31809,0.19672,0.27842,0.18263,0.12894,0.31956,0.28196,0.32192,0.22101,0.27854,0.1947,0.2139,0.17254,0.07228,0.24849,0.23534,0.1083,0.2014,0.30313,0.2804,0.1753,0.33487,0.33615,0.17509,0.19124,0.34322,0.19344,0.1948,0.24325,0.21635,0.33629,0.31327,0.28045,0.16801,0.27439,0.23511,0.17406,0.39282,0…
0.20949,0.13923,0.18792,0.12862,0.21946,0.23072,0.098422,0.25432,0.1966,0.22091,0.27107,0.21027,0.3046,0.24699,0.11274,0.23252,0.17861,0.10566,0.2115,0.22902,0.2899,0.2455,0.25974,0.11721,0.21609,0.11252,0.089549,0.29707,0.1058,0.12936,0.15302,0.12953,0.26935,0.17205,0.22214,0.24552,0.24215,0.26981,0.25428,0.072191,0.16622,0.20579,0.11118,0.22868,0.24863,0.22411,0.1619,0.24653,0.18499,0.21703,0.2…
0.052921,0,0.12491,0.15572,0.26287,0.18114,0.080493,0.12948,0.026103,0.055155,0.12136,0.23104,0.10586,0.02819,0.22188,0.17941,0.0099328,0.13796,0.12305,0.1831,0.17263,0.085481,0.10948,0.14612,0.1836,0,0.071039,0.11426,0.14098,0.094214,0.17591,0.1099,0.12366,0.047282,0.14298,0.11644,0.29393,0,0.076303,0.19549,0.069594,0.11266,0,0.13535,0.19958,0.14406,0,0.14691,0.076564,0.2766,0.10679,0.11931,0.26…
0.20261,0.24064,0.081509,0.10566,0.22103,0.17898,0.065976,0.18182,0.2006,0.1148,0.19486,0.062237,0.16116,0.20297,0.093646,0.15192,0.13844,0.17936,0.14927,0.21882,0.18063,0.17653,0.16498,0.20227,0.1366,0.099473,0.097741,0.11577,0.03659,0.18389,0.15575,0.12983,0.18935,0.20676,0.15556,0.17548,0.14166,0.13508,0.16729,0.12064,0.15384,0.16279,0,0.17177,0.20881,0.18191,0.1779,0.080244,0.16832,0.16977,0.…
0.099605,0,0.07913,0,0.17094,0.10018,0.15906,0.11195,0.098409,0.12275,0.10384,0.18306,0.089565,0.12221,0.052052,0.11523,0.046201,0.046245,0.14228,0.20452,0.17898,0.095427,0.11906,0.17308,0.12785,0.018906,0.0081357,0.16151,0.034757,0.088944,0.078588,0.10978,0.13189,0.093146,0.1706,0.13914,0.18941,0.10991,0.14808,0.082161,0.077343,0.13616,0.058849,0.2059,0.22381,0.17486,0.062743,0.080396,0.14492,0.…
0.1048,0.027758,0.066771,0.23525,0.12694,0.11667,0.039969,0.21079,0.18682,0.12027,0.14395,0.17034,0.18935,0.12666,0.11236,0.17513,0.090853,0.16284,0.061121,0.068592,0.12921,0.10972,0.10847,0.12519,0.11059,0.1007,0.028521,0.067915,0.13515,0.060042,0.18104,0.1268,0.19191,0.12177,0.12912,0.13054,0.12031,0.11211,0.12937,0.12546,0.11142,0.12712,0.16715,0.10791,0.08327,0.17934,0.092841,0.14743,0.084223…
0.069301,0,0.07116,0.097492,0.13556,0.10226,0.11664,0.10891,0.10878,0.0063618,0.093883,0.1103,0.12748,0.063009,0.15653,0.057402,0.08179,0.14484,0.13421,0.13003,0.16019,0.040716,0.10269,0.12364,0.087008,0,0.082796,0.11696,0.12329,0.099101,0.066263,0.1262,0.087959,0.11368,0.094223,0.069358,0.14309,0.11109,0.079274,0.083666,0.1221,0.03908,0.099865,0.1236,0.13026,0.063256,0.079405,0.075015,0.095184,0…
0.10963,0.082319,0.21949,0.19888,0.29433,0.14387,0.073655,0.17692,0.20497,0.20032,0.068204,0.10425,0.24612,0.096027,0.10612,0.16147,0.11655,0.23506,0.18711,0.26529,0.28614,0.12861,0.30427,0.12742,0.070245,0.11962,0.036289,0.14704,0.14774,0.075372,0.14333,0.18564,0.18128,0.11277,0.23726,0.13705,0.026431,0.1593,0.10895,0.12955,0.15824,0.11874,0.069902,0.2923,0.27729,0.19445,0.12187,0.040305,0.16657…
0.18767,0.06421,0.27356,0.24088,0.15434,0.043825,0,0.0063975,0.080908,0.050669,0.022267,0.14421,0.050482,0.098418,0.2679,0.12341,0.21616,0.26116,0.044262,0.12131,0.21763,0.059492,0.11086,0.2194,0.04584,0.088965,0.1043,0.088306,0.18538,0.057582,0.16275,0.20919,0.05667,0.052824,0.0872,0.024847,0.021602,0.04026,0.11076,0.2562,0.098251,0.11498,0.018431,0.092709,0.083003,0.073362,0.04396,0.059316,0.02…
0.25382,0.13481,0.1532,0.078876,0.11932,0.28303,0.22555,0.25899,0.23338,0.23501,0.24853,0.21292,0.15238,0.25871,0.12029,0.25577,0.078996,0.079914,0.19824,0.1814,0.17766,0.21369,0.19289,0.12298,0.12168,0.1662,0.012004,0.17269,0.12348,0.13811,0.02364,0.14891,0.26083,0.14775,0.22901,0.2891,0.17308,0.1869,0.32598,0.1741,0.20474,0.27971,0.069722,0.16897,0.16859,0.25931,0.14267,0.18555,0.11512,0.15392,…
0.29311,0.15695,0.11808,0.035344,0.13987,0.21104,0.19709,0.15481,0.12715,0.13372,0.18267,0.16691,0.066043,0.2432,0.1522,0.19103,0.13352,0.31483,0.098989,0.040204,0.085037,0.19678,0.23536,0.090116,0.087887,0.17841,0.1885,0.019707,0.10612,0.089505,0.19046,0.11451,0.16559,0.080221,0.18411,0.15234,0.098057,0.063617,0.23145,0.14805,0.24019,0.19113,0.1177,0.055277,0.1328,0.14304,0.22068,0.10519,0.07350…
0.15019,0.029191,0.19558,0.20911,0.22815,0.11485,0.093592,0.12278,0.2206,0.1931,0.14345,0.19339,0.1809,0.14209,0.12586,0.12469,0.13978,0.24037,0.25842,0.30385,0.19136,0.1242,0.19763,0.094097,0.10742,0.14447,0.14835,0.24753,0.12756,0.13665,0.136,0.12945,0.21508,0.10079,0.20384,0.16407,0.21254,0.16839,0.10767,0.16024,0.17562,0.11613,0.087719,0.22952,0.20391,0.16014,0.13479,0.15305,0.16898,0.23522,0…
0.22088,0.027922,0.059755,0.12259,0.099124,0.18511,0.27278,0.1735,0.1676,0.1901,0.10334,0.13145,0.070346,0.28743,0.16582,0.16729,0.24421,0.068173,0.10728,0.13387,0.12357,0.26076,0.18186,0.10152,0.088105,0.14751,0.09886,0.0086297,0.12218,0.16347,0.061034,0.14538,0.17468,0.23438,0.16895,0.19353,0.16805,0.10146,0.23297,0.13376,0.20925,0.21284,0.047913,0.12452,0.15478,0.18664,0.21345,0.19431,0.12513,…
0.1086,0.055255,0.11015,0.22993,0.1556,0.15118,0.12475,0.14643,0.1519,0.11973,0.18512,0.18573,0.10786,0.15586,0.061715,0.15161,0.079673,0.15526,0.17115,0.217,0.15805,0.11457,0.17789,0.076505,0.15466,0.090077,0.075541,0.080351,0.15424,0.011492,0.11308,0.076297,0.14855,0.084875,0.21263,0.14545,0.19212,0.10034,0.18208,0.16769,0.080892,0.14767,0.083943,0.15388,0.14407,0.15555,0.049249,0.083143,0.1252…
0.22226,0.24983,0.21292,0.1816,0.17091,0.27868,0.1299,0.27137,0.27716,0.28508,0.21682,0.27201,0.19788,0.28239,0.083351,0.25368,0.30941,0.21606,0.25,0.22097,0.18183,0.2137,0.34416,0.10723,0.13813,0.29875,0.059921,0.20921,0.20139,0.13732,0.13289,0.13412,0.24539,0.15581,0.34093,0.26061,0.22433,0.17591,0.32266,0.089061,0.25972,0.20606,0.10083,0.20889,0.19236,0.26257,0.1901,0.28414,0.17402,0.20933,0.2…
0.29977,0.2387,0.11968,0.23225,0.078097,0.30853,0.34585,0.20164,0.19053,0.20181,0.25562,0.27727,0.057381,0.3051,0.18943,0.21324,0.24826,0.1324,0.081806,0.075651,0.08061,0.37657,0.36059,0.10817,0.090231,0.24865,0.14326,0.15393,0.098045,0.1011,0.14408,0.044485,0.23308,0.33771,0.22858,0.27993,0.19755,0,0.38942,0.11952,0.32337,0.2502,0.24809,0.067834,0.047376,0.20719,0.33379,0.3269,0.070402,0.072444,…
0.12764,0.1778,0.1199,0.081601,0.048573,0.11232,0.20079,0.14569,0.16448,0.099871,0.15555,0.14207,0.17009,0.13149,0.048055,0.065403,0.12439,0.13829,0.09595,0.13642,0.049899,0.10264,0.19958,0.13132,0.05455,0.12653,0.093371,0.11355,0.13241,0.09812,0.085658,0.10593,0.086938,0.11434,0.16582,0.12015,0.15752,0.043271,0.17388,0.051688,0.21665,0.063279,0.17682,0.058336,0.062172,0.093244,0.2517,0.17697,0.0…
0.22064,0.28119,0.20467,0.21797,0.24459,0.19936,0.26623,0.28338,0.19537,0.06166,0.13464,0.16887,0.20781,0.14087,0.11441,0.15593,0.21303,0.15378,0.095054,0.15607,0.029947,0.23262,0.19159,0.12108,0.11614,0.20403,0.22769,0.031094,0.25365,0.054476,0.19008,0.14019,0.13704,0.30619,0.14203,0.02215,0.13671,0.11121,0.089258,0.22424,0.25748,0.20361,0.20315,0.15764,0.074117,0.15454,0.28253,0.21496,0.12442,0…
0.26747,0.12527,0.079641,0.07992,0.13552,0.2989,0.17827,0.32069,0.17553,0.23023,0.22821,0.35555,0.26457,0.33228,0,0.32172,0.090072,0.25087,0.2506,0.15351,0.14137,0.36764,0.21418,0.086329,0.17107,0.12252,0.14733,0.28318,0.20195,0.11832,0.0896,0.04184,0.3514,0.2483,0.29204,0.22612,0.36259,0.15281,0.24306,0.16521,0.1799,0.30573,0.22979,0.2589,0.23489,0.21846,0.21682,0.2413,0.20241,0.17668,0.2346,0.0…
0.38012,0.25054,0.18919,0.22435,0.08902,0.38291,0.33069,0.29348,0.25041,0.26966,0.28708,0.25652,0.15633,0.32356,0.18911,0.33262,0.14827,0.23324,0.29728,0.13948,0.232,0.41764,0.37705,0.10102,0.15034,0.23825,0.28269,0.20094,0.19411,0.13907,0.13876,0.024742,0.35233,0.3974,0.27173,0.31815,0.32404,0.13207,0.38189,0.21204,0.27395,0.35156,0.3097,0.31985,0.18847,0.2417,0.32706,0.3577,0.12527,0.1268,0.259…
0.29601,0.24053,0.035217,0.050796,0.13954,0.194,0.28046,0.24207,0.20953,0.23263,0.17818,0.22177,0.076343,0.23681,0.21418,0.28275,0.18675,0.064725,0.20555,0.15414,0.18972,0.30159,0.24987,0.16337,0.21179,0.20572,0.17303,0.056268,0.12756,0.11088,0.051232,0.031708,0.23827,0.27081,0.2028,0.24315,0.17522,0.13511,0.2658,0.078942,0.18712,0.25705,0.2084,0.24193,0.15648,0.20546,0.19239,0.19262,0.11508,0.11…
0.24728,0.15415,0.058167,0.055221,0.13616,0.25909,0.26971,0.20009,0.20379,0.17016,0.16778,0.25189,0.104,0.21553,0.014379,0.19163,0.11735,0.16141,0.17575,0.06721,0.16184,0.28063,0.19023,0.06267,0.078764,0.34244,0.1551,0.12428,0.14225,0.1489,0.17448,0.0081839,0.21789,0.31708,0.14565,0.1882,0.16577,0.072276,0.24915,0.12494,0.21458,0.21375,0.2221,0.1335,0.14223,0.15915,0.16029,0.22485,0.17167,0.1856,…
0.18515,0.36073,0.2832,0.34215,0.33641,0.35648,0.33845,0.22168,0.24577,0.12776,0.15343,0.27165,0.2825,0.10862,0.13099,0.20089,0.28905,0.30074,0.23438,0.20842,0.29253,0.19264,0.41934,0.13989,0.19774,0.20892,0.14017,0.25675,0.26638,0.13709,0.19029,0.19946,0.24451,0.26551,0.21297,0.080352,0.20487,0.14258,0.20755,0.21064,0.38582,0.29183,0.27151,0.11326,0.22308,0.16783,0.38562,0.19724,0.16137,0.23683,…
0.16851,0.27373,0.21053,0.31071,0.23439,0.23051,0.32477,0.17134,0.2339,0.14832,0.096378,0.11502,0.18994,0.11249,0.14456,0.22718,0.2471,0.2782,0.11383,0.2256,0.21098,0.26284,0.28786,0.21429,0.078072,0.24672,0.093266,0.1681,0.28048,0.06758,0.18793,0.25795,0.13717,0.35684,0.15254,0.19487,0.17372,0.16172,0.19234,0.14318,0.28815,0.1286,0.2885,0.16726,0.1714,0.12887,0.26986,0.21344,0.10483,0.16659,0.19…
0.18689,0.13346,0.07911,0.093375,0.043262,0.14616,0.17754,0.12912,0.14351,0.080142,0.12041,0.061923,0.063058,0.14883,0.081668,0.16532,0.1501,0.14388,0.12243,0.083896,0.17514,0.10922,0.15445,0.17207,0.075112,0.17661,0.089205,0.12507,0.18817,0.10246,0.055756,0.11871,0.13319,0.16751,0.15809,0.12356,0.047339,0.13944,0.13317,0.062636,0.1819,0.15422,0.143,0.10415,0.10891,0.14244,0.22663,0.14887,0.06446…
0.17938,0.29093,0.26927,0.29231,0.37879,0.24502,0.08668,0.20238,0.17363,0.23557,0.19386,0.39175,0.25363,0.25874,0.15875,0.27076,0.42455,0.30685,0.24035,0.34959,0.32786,0.28223,0.31717,0.14549,0.23236,0.30809,0.22952,0.25102,0.28289,0.079598,0.21808,0.2495,0.20825,0.14105,0.18715,0.1493,0.29577,0.18258,0.1782,0.17941,0.34673,0.21932,0.19448,0.32077,0.28022,0.27246,0.27397,0.38977,0.20465,0.2829,0.…
0.12766,0.26762,0.34121,0.29436,0.32363,0.1185,0.31738,0.023403,0.22376,0.20868,0.13519,0.33099,0.20729,0.22075,0.13485,0.24529,0.32139,0.27571,0.1585,0.24652,0.29078,0.22052,0.41021,0.31047,0.20962,0.22425,0.15245,0.14419,0.29295,0.098251,0.13128,0.27883,0.14261,0.24032,0.16684,0.22856,0.23155,0.25293,0.24171,0.2381,0.37615,0.24862,0.28009,0.21036,0.23906,0.15295,0.31692,0.2753,0.24899,0.22454,0…
0.25771,0.1474,0.10208,0.15947,0.1484,0.19027,0.18077,0.19496,0.18677,0.19136,0.23426,0.23874,0.20056,0.35407,0,0.23158,0.12588,0.13907,0.13037,0.17272,0.13689,0.23089,0.15901,0.080622,0.15038,0.23778,0.10083,0.22816,0.1608,0.091882,0.11509,0.064754,0.18616,0.087615,0.17654,0.2009,0.26173,0.11961,0.28064,0.086579,0.14797,0.23231,0.070013,0.1291,0.20325,0.20646,0.11693,0.24282,0.1257,0.17235,0.217…
0.12702,0.095026,0,0,0.068774,0.12951,0.19972,0.11284,0.11844,0.088074,0.093674,0.041094,0.032392,0.18725,0.047768,0.13479,0.15486,0.093911,0.10531,0.040777,0.1058,0.077739,0.072463,0.064064,0.12358,0.079946,0,0.052734,0.046696,0.10072,0.0037946,0.023457,0.13843,0.11092,0.18454,0.13492,0.044989,0.023589,0.20627,0.03137,0.096764,0.089007,0.097311,0.15053,0.10433,0.15959,0.09759,0.070427,0.048011,0…
0.17613,0.12585,0.15407,0.16775,0.12841,0.17798,0.095751,0.13532,0.093966,0.13301,0.13034,0.11136,0.12628,0.18222,0.15453,0.18119,0.14359,0.21727,0.13824,0.047365,0.11856,0.080235,0.10161,0.19459,0.18731,0.10255,0.1042,0.14526,0.085408,0.074487,0.15136,0.070565,0.14233,0.11212,0.19208,0.11079,0.12652,0.080141,0.15512,0.14118,0.14264,0.21723,0.13703,0.1629,0.20652,0.24324,0.048263,0.08848,0.096077…
0.14082,0.060059,0.1619,0.18166,0.13908,0.096183,0.13997,0.17283,0.16542,0.15003,0.13512,0.16615,0.15073,0.18559,0.12741,0.18673,0.15258,0.04281,0.15775,0.063522,0.16991,0.29147,0.17776,0.17444,0.066989,0.17467,0.14546,0.14724,0.17604,0.13597,0.096047,0.14529,0.12524,0.10282,0.18359,0.19367,0.11844,0.12889,0.23997,0.14544,0.11349,0.19591,0.1338,0.19193,0.14146,0.15538,0.060089,0.13599,0.15784,0.1…
0.15905,0.1216,0.11692,0.09229,0.1647,0.27849,0.12426,0.20687,0.17913,0.12208,0.17607,0.22834,0.11456,0.16127,0.082317,0.15382,0.1015,0.18458,0.17067,0.17898,0.15474,0.11274,0.084774,0.24432,0.16271,0.05401,0.052554,0.14705,0.14168,0.11147,0.071337,0.19582,0.21244,0.12446,0.17665,0.19723,0.14694,0.14805,0.11577,0.16712,0.13876,0.16792,0.045762,0.17032,0.1866,0.16976,0.068564,0.0607,0.13355,0.2185…
0.097921,0,0.11112,0.12763,0.11688,0.12524,0.077061,0.12953,0.1008,0.033783,0.075334,0.046455,0.11328,0.12077,0.13904,0.12665,0.093566,0.087063,0.12773,0.10318,0.10515,0.033836,0.12251,0.029301,0.08618,0.016755,0.020025,0.099142,0.054948,0.064185,0.061804,0.09796,0.14772,0.10825,0.10522,0.1003,0.038371,0.073853,0.074604,0.098207,0.13371,0.14505,0.051239,0.11167,0.11285,0.12483,0.052184,0.13794,0.…
0.11507,0.24086,0.2604,0.28738,0.27753,0.19763,0.12092,0.024821,0.11308,0.13381,0.13685,0.43035,0.24484,0.10852,0.11125,0.23952,0.35234,0.29745,0.19082,0.22634,0.25563,0.15616,0.33492,0.19881,0.23193,0.25476,0.15748,0.22918,0.25037,0.11191,0.19732,0.23452,0.20657,0.16802,0.16969,0.15044,0.24509,0.09497,0.014135,0.15824,0.29582,0.12105,0.20674,0.2138,0.1925,0.10383,0.2381,0.24978,0.17989,0.18545,0…
0.23173,0.22954,0.22325,0.2842,0.25541,0.17355,0.25293,0.17947,0.22041,0.20188,0.17897,0.19928,0.21585,0.11466,0.15093,0.19141,0.22666,0.2361,0.12949,0.15954,0.19473,0.18076,0.33428,0.17897,0.074886,0.29449,0.12278,0.16914,0.33113,0.1096,0.22923,0.11982,0.16918,0.23279,0.1968,0.15717,0.1759,0.17121,0.19237,0.19529,0.24794,0.19303,0.27235,0.10949,0.11832,0.18254,0.2227,0.23428,0.13868,0.1896,0.251…
0.22204,0.13475,0.064685,0.24661,0.05767,0.23403,0.27825,0.22042,0.19729,0.14809,0.20094,0.057716,0.18519,0.20765,0.21093,0.24475,0.28114,0.20464,0.10787,0.14009,0.12366,0.18689,0.28462,0.13694,0.042801,0.2052,0.08184,0.074739,0.08808,0.14504,0.091792,0.14454,0.21409,0.29077,0.2451,0.22353,0.13707,0.19171,0.2469,0.17751,0.23575,0.21414,0.29707,0.12415,0.13804,0.19607,0.23456,0.15246,0.051789,0.00…
0.35923,0.19911,0.091378,0.16383,0.21581,0.37524,0.31477,0.37024,0.25413,0.34532,0.28192,0.35259,0.22066,0.35614,0.063331,0.38239,0.20926,0.2163,0.27274,0.15857,0.24875,0.36525,0.41744,0.19469,0.20882,0.2419,0.15789,0.28068,0.28824,0.26422,0.092375,0.078255,0.306,0.29621,0.4021,0.30245,0.3132,0.22525,0.41078,0.092001,0.32631,0.35761,0.27151,0.28472,0.25471,0.34205,0.30231,0.28129,0.16569,0.21468,…
0.14294,0.10471,0.099766,0.070774,0.16856,0.22502,0.13745,0.13872,0.14458,0.17864,0.14967,0.21731,0.15911,0.12649,0,0.1832,0.13177,0.073538,0.19458,0.15803,0.1631,0.1577,0.14601,0.11262,0.22064,0.09692,0.084877,0.19543,0.15933,0.14584,0.046094,0.12021,0.17834,0.14202,0.23118,0.13839,0.15981,0.16342,0.14997,0.015059,0.12752,0.21756,0.11533,0.13732,0.15891,0.23522,0.12673,0.13253,0.052121,0.19443,0…
0.28112,0.15236,0.11594,0.14292,0.19289,0.18877,0.15963,0.25266,0.17594,0.1777,0.16298,0.21991,0.18493,0.28339,0.042378,0.2258,0.18304,0.21938,0.22637,0.21282,0.25607,0.20172,0.24212,0.19268,0.15872,0.20776,0.12777,0.18171,0.11518,0.15676,0.010983,0.15273,0.18807,0.19729,0.20007,0.16577,0.20607,0.11701,0.19015,0.0026975,0.1688,0.2099,0.16243,0.26631,0.25861,0.17192,0.14329,0.16527,0.11957,0.15818…
0.21408,0.01159,0.18031,0.043746,0.29993,0.31001,0.23893,0.33313,0.21745,0.21225,0.23929,0.14758,0.22328,0.28784,0.046024,0.28511,0.17588,0.12865,0.32387,0.27624,0.29029,0.25101,0.29243,0.1859,0.19682,0.21022,0,0.21103,0.075697,0.2166,0.0055762,0.090592,0.28599,0.22043,0.30757,0.28839,0.23266,0.17516,0.27503,0.027069,0.19798,0.26812,0.17513,0.30204,0.28684,0.26893,0.22087,0.16812,0.19557,0.21805,…
0.12731,0,0.19587,0.19959,0.20337,0.15942,0.059482,0.13682,0.079514,0.085073,0.098886,0.21209,0.22364,0.15881,0.11446,0.12837,0.061107,0.052982,0.094218,0.21562,0.15821,0.10632,0.065121,0.1823,0.22533,0.04586,0,0.15118,0.069224,0.068402,0.15357,0.18736,0.099163,0.055905,0.11602,0.07745,0.18212,0.17864,0.099535,0.066851,0.10075,0.11433,0.054656,0.1348,0.15797,0.071918,0.036152,0,0.076253,0.21752,0…
0.22367,0.093188,0.1713,0,0.091195,0.21338,0.15361,0.23407,0.076488,0.14127,0.16976,0.29811,0.15475,0.20144,0.056331,0.14724,0.036485,0.23384,0.19407,0.080071,0.077398,0.27621,0.042787,0.11949,0.16765,0.14889,0.20023,0.25092,0.18007,0.13265,0.067292,0.029493,0.18761,0.15901,0.1633,0.16121,0.28775,0.11469,0.14926,0,0.048644,0.13635,0.035013,0.2353,0.10061,0.068129,0.17366,0.15399,0.21472,0.097797,…
0.1627,0.035132,0.17269,0.14739,0.15186,0.1603,0.23056,0.16226,0.10351,0.10779,0.21844,0.21775,0.14686,0.15566,0.15426,0.13545,0.062511,0.07826,0.1407,0.092092,0.13691,0.19356,0.23932,0.085023,0.14426,0.11007,0.049362,0.14631,0.19392,0.041631,0.16181,0.095678,0.2345,0.22332,0.17378,0.2233,0.27269,0.11537,0.19504,0.18221,0.11421,0.17718,0.0096241,0.15017,0.13901,0.14759,0.11221,0.12369,0.025502,0.…
0.17434,0.078241,0.19483,0.10481,0.083854,0.12629,0.076551,0.086042,0.038086,0.070144,0.1389,0.06594,0.12739,0.086042,0.067054,0.10754,0,0.1922,0.18815,0.04213,0.060711,0.19537,0.11561,0.05667,0.12411,0.16251,0.09511,0.075961,0.17493,0.059682,0.017993,0.089584,0.081498,0.12734,0.038838,0.13852,0.17605,0.070601,0.12281,0.069148,0,0.022277,0.041064,0.10439,0.098316,0.082849,0.12792,0.053804,0.19896…
0.24267,0.21416,0.17396,0.35356,0.22924,0.1227,0.11089,0,NaN,0,0,0.25245,0.27729,0.05141,0.10884,0,0.18035,0.19916,0,0.098321,0.049499,0.093788,0.1024,0.25302,0.11815,0.10085,0.14957,0.0055686,0.20562,0,0.20323,0.15366,0,0.10235,0,0,0.28181,0.1888,0,0.1619,0.13089,0,0.2248,0,0.014903,0,0.069559,0.07903,0.090857,0.16454,0.1365,0.14652,0.12927,0.2178,0.2879,0.24789,0.12989,0.15486,0.16174,0.16643,0…
0.21759,0.17318,0.091737,0.21833,0.23048,0.20805,0.010936,0.21326,0.21167,0.2374,0.18228,0.10286,0.22885,0.19078,0.16834,0.17832,0.14713,0.000428,0.275,0.25637,0.30361,0.11252,0.15981,0.16394,0.17472,0.23551,0.035708,0.21375,0.074375,0.12493,0.050105,0.16072,0.22237,0.039401,0.21163,0.17257,0.19344,0.16889,0.24216,0.059298,0.10882,0.20127,0.051923,0.27602,0.2769,0.17343,0.052318,0.15122,0.23004,0…
0.40049,0.27664,0.17336,0.21191,0.15597,0.39771,0.32392,0.37381,0.27238,0.27674,0.23852,0.27305,0.17478,0.38521,0.10298,0.26891,0.17408,0.30219,0.25535,0.099684,0.13723,0.40679,0.29351,0.14592,0.16841,0.274,0.22386,0.16754,0.17516,0.13989,0.10629,0.07077,0.36441,0.36148,0.29111,0.37948,0.18713,0.11934,0.34392,0.12872,0.30775,0.34835,0.32381,0.23974,0.18017,0.2129,0.27398,0.27379,0.17825,0.21165,0…
0.232,0.058555,0.28638,0.27412,0.25754,0.24561,0.04552,0.12854,0.167,0.26893,0.12029,0.30939,0.28925,0.23351,0.17651,0.15457,0.16955,0.16306,0.25217,0.28389,0.24869,0.16182,0.28305,0.20963,0.13051,0.052022,0.20593,0.20728,0.22727,0.12424,0.17895,0.23852,0.32982,0.15602,0.28343,0.12271,0.30362,0.21544,0.14546,0.15387,0.1618,0.21918,0,0.28513,0.2647,0.20323,0.060472,0.17998,0.19981,0.31892,0.17103,…
[truncated: 225 more rows]

## Sheet: f2a2
NaN,0.4039,0.32781,0.25477,0.40681,0.1476,0.28716,0.091638,0.1072,0.23571,0.26462,0.26112,0.25401,0.2855,0.24872,0.28965,0.22534,0.22822,0.40452,0.30369,0.2809,0.33318,0.1572,0.26705,0.17271,0.38424,0.3761,0.31444,0.25188,0.40341,0.39321,0.33406,0.05079,0.19219,0.10687,0.33571,0.16121,0.22227,0.33683,0.22315,0.25627,0.22497,0.16606,0.3721,0.25112,0.31141,0.23914,0.29897,0.23007,0.24474,0.40512,0.…
[truncated: 399 more rows]

[truncated: 79 more sheets: f2b1, f2b2, f2c, f3a, f3b, f3c, f3e, f3f, f3g1, f3g2, f3g3, f4a, f4b, f4c, f5a1, f5a2, f5a3, f5a4, f5b1, f5b2 …]
